# Supplementary material for: Impact of nutrient excess on physiology and metabolism of Sulfolobus acidocaldarius
Source: Front Microbiol. 2024 Oct 4;15:1475385. doi: 10.3389/fmicb.2024.1475385 (PMC11486757; doi:10.3389/fmicb.2024.1475385)
Supplement: Supplementary file 2 [file Data_Sheet_2.xlsx]

## Sheet: high vs. overfeed
gene_id	arCOG	gene_symbol	gene_description	6	7	8	9	10	11	12	13	14	15	norm.6	norm.7	norm.8	norm.9	norm.10	norm.11	norm.12	norm.13	norm.14	norm.15	mean.high_cell_concentration	mean.overfeeding	FC	logFC	PValue	PAdj
Saci_0001	L	cdc6-3	cell division control protein 6-like protein 3	9565	8078	11833	10077	8654	6202	11004	9508	9510	11189	296.872	278.674	317.518	305.838	314.092	284.206	371.893	252.925	292.298	294.795	302.599	299.223	0.989	-0.0163038	0.856157	0.89617
Saci_0002	S		conserved protein	2593	2285	3023	2648	2121	1849	2983	2817	2736	3461	80.4798	78.8278	81.117	80.3669	76.9806	84.7302	100.814	74.9359	84.0932	91.1866	79.5544	87.1519	1.095	0.131354	0.0837692	0.139219
Saci_0003	S		conserved Crenarchaeal protein	57358	54484	59563	46422	44828	37080	45272	49403	43986	47230	1780.24	1879.58	1598.27	1408.91	1627.01	1699.19	1530.02	1314.18	1351.95	1244.36	1658.8	1427.94	0.861	-0.216281	0.0475087	0.0865032
Saci_0004	S		conserved Crenarchaeal protein	1559	1450	1877	1823	1485	930	1354	1584	1405	1794	48.3872	50.022	50.3661	55.3282	53.8973	42.6172	45.76	42.1365	43.1838	47.2663	51.6002	44.1927	0.857	-0.223226	0.00177963	0.0052937
Saci_0005	S		conserved protein	5193	4692	6700	5576	5148	3332	4349	5399	4881	5880	161.177	161.864	179.783	169.232	186.844	152.689	146.979	143.62	150.021	154.92	171.78	149.646	0.871	-0.199051	0.00152823	0.00467794
Saci_0006	K		transcriptional regulator ArsR family	174	128	261	208	208	153	178	281	225	265	5.4005	4.41573	7.00349	6.31281	7.54925	7.01121	6.01571	7.47497	6.91556	6.98192	6.13636	6.87987	1.121	0.165036	0.276862	0.37734
Saci_0007	S		hypothetical protein	547	472	681	479	472	383	420	547	503	552	16.9774	16.283	18.2735	14.5377	17.131	17.5509	14.1944	14.5509	15.4601	14.5435	16.6405	15.26	0.916	-0.127067	0.163236	0.243595
Saci_0008	C		carbon-nitrogen hydrolase	2737	2425	2875	2529	2031	1946	2549	3541	3121	3466	84.9492	83.6575	77.1457	76.7553	73.7141	89.1753	86.1464	94.1952	95.9265	91.3183	79.2444	91.3523	1.153	0.205303	0.00209639	0.00609735
Saci_0009	H	nadE	NH(3)-dependent NAD(+) synthetase	3327	2840	3463	3052	2522	2168	3131	4308	3624	4139	103.261	97.9741	92.9237	92.6284	91.5347	99.3484	105.816	114.598	111.387	109.05	95.6644	108.04	1.13	0.175927	0.0051057	0.0128509
Saci_0010	S		conserved Archaeal membrane protein	7488	6912	8275	6711	6334	4667	6277	7342	6439	7160	232.408	238.45	222.045	203.679	229.889	213.865	212.138	195.307	197.908	188.644	225.294	201.572	0.895	-0.160708	0.0100985	0.0229512
Saci_0011	F		universally conserved protein	631	530	747	714	594	511	657	812	711	856	19.5846	18.2839	20.0445	21.6699	21.5589	23.4165	22.2041	21.6003	21.8532	22.5529	20.2284	22.3254	1.103	0.14177	0.0463662	0.0847697
Saci_0012	S		conserved Archaeal protein	1854	1730	2728	2114	1983	1707	2164	2915	2563	2985	57.5432	59.6814	73.2012	64.16	71.972	78.2231	73.1348	77.5428	78.7759	78.6454	65.3116	77.2644	1.183	0.242377	0.00529278	0.0132622
Saci_0013	V	nudF	ADP-ribose pyrophosphatase	2006	1731	2291	1942	1591	1433	1938	2729	2163	2575	62.2609	59.7159	61.4751	58.9398	57.7445	65.6671	65.4969	72.595	66.4816	67.8432	60.0272	67.6168	1.127	0.171926	0.00247304	0.00690018
Saci_0014	S		conserved membrane protein	1197	1113	1605	1423	1133	929	1301	1587	1271	1488	37.1517	38.3962	43.0674	43.1881	41.1217	42.5713	43.9688	42.2163	39.0652	39.2042	40.585	41.4052	1.02	0.028302	0.646457	0.730291
Saci_0015	L		endonuclease IV	11906	10932	12150	10392	8343	9402	12414	15890	14099	16578	369.531	377.131	326.024	315.398	302.805	430.846	419.545	422.695	433.344	436.779	338.178	428.642	1.268	0.341993	0.000149434	0.000746958
Saci_0016	H		conserved protein	2151	1978	2307	2251	1725	1571	2288	2824	2527	2944	66.7613	68.2369	61.9044	68.318	62.608	71.9909	77.3256	75.1221	77.6694	77.5652	65.5657	75.9346	1.158	0.212092	0.000670047	0.0024467
Saci_0017	R		conserved Archaeal protein	340	340	388	433	313	251	315	501	379	482	10.5527	11.7293	10.4113	13.1416	11.3602	11.5021	10.6458	13.3273	11.6489	12.6992	11.439	11.9646	1.047	0.0666231	0.493112	0.596291
Saci_0018	H		conserved protein	3776	3702	4150	3365	3332	2114	2512	3665	3243	3747	117.197	127.711	111.358	102.128	120.933	96.8738	84.8959	97.4938	99.6762	98.7218	115.866	95.5323	0.825	-0.27805	0.00140879	0.00437347
Saci_0019	K		conserved Archaeal protein	3465	3211	3532	3025	2389	1475	2135	3124	2389	2988	107.544	110.773	94.7752	91.8089	86.7075	67.5917	72.1548	83.1025	73.4278	78.7245	98.3218	75.0003	0.763	-0.389789	0.000458569	0.0018351
Saci_0020	H		conserved Archaeal protein	3798	3499	4047	3758	2948	2521	3502	4884	4214	4987	117.88	120.708	108.594	114.056	106.996	115.525	118.354	129.921	129.521	131.392	113.647	124.942	1.1	0.137155	0.02279	0.0464782
Saci_0021			hypothetical protein	33	23	14	42	6	11	24	26	21	34	1.02423	0.793452	0.375666	1.2747	0.217767	0.504074	0.811107	0.691634	0.645452	0.895794	0.737164	0.709612	0.972	-0.0404622	0.922987	0.941607
Saci_0022	S		conserved protein	893	767	825	823	549	549	797	1189	913	1074	27.7163	26.4599	22.1375	24.9781	19.9257	25.1579	26.9355	31.629	28.0618	28.2966	24.2435	28.0161	1.156	0.209704	0.0531583	0.0949256
Saci_0023	H	nadA	quinolinate synthetase A	7769	7139	9942	7989	7883	6251	9283	11687	11016	12331	241.129	246.281	266.777	242.467	286.109	286.451	313.73	310.89	338.586	324.883	256.552	314.908	1.228	0.295889	0.000412955	0.00168902
Saci_0024	E	sufS	selenocysteine lyase	12437	11322	13784	11489	10822	8609	10848	13124	12263	13454	386.011	390.586	369.87	348.692	392.779	394.507	366.62	349.116	376.913	354.471	377.588	368.325	0.975	-0.0359249	0.453284	0.557831
Saci_0025	I		acetyl-coenzyme A synthetase	9840	9044	10900	9506	7916	5591	7789	9927	8396	9921	305.407	311.999	292.483	288.508	287.307	256.207	263.238	264.071	258.058	261.387	297.141	260.592	0.877	-0.189299	0.000148102	0.0007451
Saci_0026	J		conserved Archaeal protein	1133	1084	1484	1160	1177	1031	1212	1626	1449	1697	35.1653	37.3958	39.8206	35.2061	42.7186	47.2455	40.9609	43.2537	44.5362	44.7107	38.0613	44.1414	1.16	0.213634	0.00776566	0.0185791
Saci_0027	H		conserved protein	8418	7599	10595	9295	7696	6949	9176	11440	9999	11745	261.272	262.15	284.299	282.104	279.322	318.437	310.113	304.319	307.327	309.444	273.829	309.928	1.132	0.178566	0.00038104	0.00158174
Saci_0028	S		conserved protein	2180	2065	2460	2247	1708	1767	2447	3184	2572	3239	67.6614	71.2382	66.0099	68.1966	61.991	80.9726	82.6991	84.6986	79.0525	85.3375	67.0194	82.5521	1.232	0.300826	4.21991e-05	0.000284349
Saci_0029	C	trxR	thioredoxin reductase	35231	31430	37449	32995	27427	27166	35170	43197	39275	45447	1093.48	1084.27	1004.88	1001.4	995.449	1244.88	1188.61	1149.1	1207.15	1197.39	1035.9	1197.42	1.156	0.20904	0.000259493	0.00117352
Saci_0030	J		conserved protein	5705	5186	6176	5547	4795	5426	6966	8115	7374	8160	177.068	178.906	165.722	168.352	174.032	248.646	235.424	215.87	226.646	214.991	172.816	228.315	1.321	0.401549	3.108e-06	4.09189e-05
Saci_0031	S		conserved Archaeal protein	6815	5860	7982	7395	5970	5669	7457	9909	8272	9887	211.519	202.158	214.183	224.439	216.678	259.781	252.018	263.592	254.247	260.492	213.795	258.026	1.207	0.271267	8.21568e-06	8.42392e-05
Saci_0032	J		conserved protein	7576	6597	8758	7960	5454	5119	7684	11049	8113	10915	235.139	227.583	235.006	241.586	197.95	234.578	259.69	293.918	249.36	287.576	227.453	265.024	1.165	0.220776	0.0112453	0.0252991
Saci_0033	J		conserved protein	1447	1304	1608	1627	1004	876	1368	1894	1347	1776	44.911	44.9853	43.1479	49.3795	36.4397	40.1426	46.2331	50.3829	41.4011	46.7921	43.7727	44.9904	1.028	0.0401887	0.653782	0.736913
Saci_0034	J		conserved protein	828	746	950	847	653	552	841	1149	899	1038	25.6989	25.7355	25.4916	25.7065	23.7003	25.2953	28.4226	30.5649	27.6315	27.3481	25.2666	27.8525	1.103	0.141286	0.0385016	0.0718675
Saci_0035	S		conserved Crenarchaeal protein	6010	5266	7021	6326	5353	3526	4194	6277	5565	6659	186.534	181.666	188.397	191.994	194.284	161.579	141.741	166.976	171.045	175.444	188.575	163.357	0.866	-0.206887	0.00290544	0.00789328
Saci_0037	E		hypothetical protein	2242	1877	2284	2195	1599	1312	1928	1977	1769	2232	69.5857	64.7526	61.2872	66.6184	58.0349	60.1223	65.159	52.5908	54.3716	58.8062	64.0558	58.21	0.908	-0.138635	0.0717205	0.122282
Saci_0038	H		conserved protein	10497	9509	10082	9148	7320	7334	9893	16128	13272	15564	325.799	328.041	270.533	277.642	265.676	336.08	334.345	429.026	407.926	410.063	293.538	383.488	1.307	0.385952	0.00146449	0.00451315
Saci_0039	F		conserved protein	1138	1010	1121	1113	803	820	1134	1680	1376	1642	35.3205	34.8429	30.0801	33.7796	29.1445	37.5764	38.3248	44.6902	42.2925	43.2616	32.6335	41.2291	1.264	0.338213	0.000846414	0.00293802
Saci_0040	S		conserved Archaeal protein	1452	1343	1786	1573	1427	1136	1420	2100	1846	2115	45.0662	46.3307	47.9243	47.7406	51.7922	52.0571	47.9905	55.8628	56.7383	55.7237	47.7708	53.6745	1.124	0.168678	0.0159545	0.0341006
Saci_0041	O		thioredoxin	888	844	1264	896	1063	1026	1037	1345	1383	1327	27.5612	29.1162	33.9173	27.1937	38.581	47.0163	35.0466	35.7788	42.5076	34.9623	31.2739	39.0623	1.248	0.319544	0.0220398	0.0450308
Saci_0042	J		conserved Archaeal protein	1395	1324	1592	1354	1121	1142	1453	1918	1775	1977	43.2971	45.6753	42.7186	41.094	40.6861	52.332	49.1058	51.0213	54.5561	52.0878	42.6942	51.8206	1.214	0.27946	0.000131536	0.00067239
Saci_0043	G		phosphoglycerate mutase	2812	2601	3043	2613	2062	1876	2463	2930	2492	2858	87.277	89.7291	81.6537	79.3047	74.8392	85.9675	83.2399	77.9418	76.5936	75.2994	82.5607	79.8085	0.966	-0.0494779	0.425953	0.530932
Saci_0044	T		conserved Archaeal protein	35134	38199	36632	27682	20064	11139	22210	16830	12334	16236	1090.47	1317.79	982.957	840.15	728.213	510.444	750.612	447.7	379.095	427.768	991.914	503.124	0.507	-0.979484	0.00051888	0.00203625
Saci_0045	S		conserved protein	2569	2394	3022	2645	1979	1707	2547	2557	2217	2413	79.7349	82.588	81.0902	80.2759	71.8268	78.2231	86.0788	68.0196	68.1413	63.575	79.1032	72.8075	0.92	-0.120642	0.164756	0.245534
Saci_0046	L		conserved Archaeal protein	216943	201550	282149	239352	198963	154376	213698	272168	224235	278927	6733.33	6953.06	7570.99	7264.35	7221.26	7074.26	7222.17	7240.03	6892.04	7348.86	7148.6	7155.47	1.001	0.00138686	0.972757	0.979686
Saci_0047	F		nucleoside hydrolase	1772	1439	1922	2165	1328	895	1497	1832	1429	1824	54.9982	49.6425	51.5736	65.7079	48.1991	41.0133	50.5928	48.7336	43.9215	48.0567	54.0242	46.4636	0.86	-0.216978	0.0355886	0.0678532
Saci_0048	P		ferric uptake regulation protein	13470	11150	15003	11693	10363	11008	12997	17514	15023	17545	418.073	384.652	402.58	354.883	376.12	504.441	439.248	465.895	461.744	462.256	387.262	466.717	1.205	0.26913	0.000276407	0.00123454
Saci_0049	S		conserved protein	1259	1151	1691	1501	1227	779	1024	1317	1182	1343	39.076	39.7071	45.3751	45.5554	44.5333	35.6976	34.6072	35.0339	36.3297	35.3839	42.8494	35.4105	0.826	-0.275276	0.000522072	0.00203791
Saci_0050	L	nurA	putative 5'-3' nuclease	7019	6696	7829	6627	5740	4200	6045	7879	6870	8320	217.851	230.998	210.078	201.13	208.33	192.465	204.298	209.592	211.155	219.206	213.677	207.343	0.971	-0.0431211	0.378562	0.485196
Saci_0051	L	rad50	DNA double-strand break repair rad50 ATPase	54534	52180	59348	51746	42050	29910	45134	57051	48758	61602	1692.59	1800.1	1592.5	1570.49	1526.18	1370.62	1525.35	1517.63	1498.62	1623.02	1636.37	1507.05	0.921	-0.118739	0.0567106	0.100302
Saci_0052	L	mre11	DNA double-strand break repair Mre11 nuclease	23659	22614	27376	22305	19568	13983	19506	24520	21788	26262	734.312	780.136	734.588	676.958	710.21	640.77	659.227	652.264	669.672	691.922	727.241	662.771	0.911	-0.133884	0.00830416	0.019698
Saci_0053	L		conserved Archaeal protein	29935	28392	34670	29512	25608	18095	25450	30324	27380	32485	929.103	979.465	930.31	895.691	929.429	829.202	860.112	806.658	841.546	855.878	932.8	838.679	0.899	-0.15344	0.000919761	0.00311745
Saci_0054	R		conserved protein	200654	179405	253661	223655	182493	149406	208305	286323	240116	274243	6227.77	6189.1	6806.56	6787.94	6623.49	6846.52	7039.9	7616.57	7380.16	7225.45	6526.97	7221.72	1.106	0.145931	0.00695239	0.0169246
Saci_0055	R		conserved protein	9267	8048	10174	9436	6879	6009	8673	12566	9797	11548	287.623	277.639	273.002	286.383	249.67	275.362	293.114	334.272	301.119	304.254	274.863	301.624	1.097	0.134203	0.0356536	0.0679188
Saci_0057	H		conserved Archaeal protein	5688	4996	5721	5859	4342	3765	5265	6840	5965	6872	176.54	172.352	153.513	177.821	157.591	172.531	177.937	181.953	183.339	181.056	167.563	179.363	1.071	0.0983338	0.0623703	0.108711
Saci_0058	O	bas1	conserved Archaeal 2-cys peroxiredoxin	4171	3802	5186	4193	4019	3071	4034	5489	5062	5619	129.457	131.161	139.157	127.258	145.868	140.728	136.334	146.015	155.585	148.043	134.58	145.341	1.08	0.111211	0.0477931	0.0866664
Saci_0059	G		conserved Archaeal protein	21477	19717	24070	20001	18585	17080	21125	27069	24191	27181	666.589	680.196	645.877	607.031	674.533	782.689	713.943	720.071	743.53	716.135	654.845	735.274	1.123	0.167098	0.00217443	0.0062508
Saci_0060	R		conserved protein	797	725	834	721	648	553	736	964	892	1034	24.7368	25.011	22.379	21.8824	23.5188	25.3412	24.874	25.6437	27.4163	27.2427	23.5056	26.1036	1.111	0.151939	0.0274572	0.0541118
Saci_0061	O		conserved Archaeal protein	1955	1701	1967	1973	1347	1106	1630	2020	1693	1909	60.678	58.681	52.7811	59.8807	48.8887	50.6823	55.0877	53.7346	52.0357	50.2962	56.1819	52.3673	0.932	-0.101448	0.148054	0.224741
Saci_0062	I		methylmalonyl-CoA mutase C-terminal domain/subunit	917	850	1155	1067	830	702	940	1023	897	981	28.4612	29.3232	30.9924	32.3835	30.1244	32.1691	31.7684	27.2131	27.57	25.8463	30.257	28.9134	0.954	-0.0672295	0.379221	0.485761
Saci_0064	L		conserved DNA-binding protein 7e	139411	120863	168827	149564	127072	82284	124969	149300	128366	149723	4326.95	4169.52	4530.18	4539.28	4612.01	3770.66	4223.47	3971.58	3945.43	3944.73	4435.59	3971.17	0.895	-0.159557	0.00294848	0.0079808
Saci_0065	K		hypothetical protein	761	608	744	745	508	394	598	770	601	789	23.6194	20.9747	19.964	22.6108	18.4376	18.055	20.2101	20.483	18.4722	20.7877	21.1213	19.6016	0.929	-0.106956	0.209049	0.29767
Saci_0067	J	lysS	lysyl-tRNA synthetase type II	20230	19228	21744	17374	16248	16271	19853	25980	23941	26764	627.885	663.326	583.463	527.302	589.713	745.617	670.955	691.102	735.846	705.148	598.338	709.734	1.186	0.246308	0.00156537	0.00476462
Saci_0068	O		conserved protein	3781	3586	4325	3598	3086	2434	3211	4428	3859	4404	117.352	123.71	116.054	109.2	112.005	111.538	108.519	117.791	118.609	116.032	115.664	114.498	0.99	-0.0143951	0.749638	0.81602
Saci_0069	R		conserved Archaeal protein	1676	1527	1897	1867	1483	1117	1466	1797	1694	1995	52.0186	52.6783	50.9028	56.6636	53.8247	51.1864	49.5451	47.8026	52.0665	52.562	53.2176	50.6325	0.951	-0.0718352	0.152564	0.229828
Saci_0070	R		conserved protein	2040	1811	2148	2119	1524	1326	1847	2417	1907	2364	63.3162	62.4757	57.6379	64.3118	55.3128	60.7638	62.4215	64.2954	58.6132	62.284	60.6109	61.6756	1.018	0.0252007	0.641608	0.727242
Saci_0071	R		conserved Archaeal protein	5161	4588	4909	4852	3538	3546	5141	6532	5786	6526	160.184	158.276	131.725	147.258	128.41	162.495	173.746	173.76	177.837	171.94	145.171	171.956	1.185	0.244475	0.00305487	0.00820904
Saci_0072	J		conserved Archaeal protein	4649	4229	4497	4540	3035	2856	4418	5376	4332	5074	144.293	145.892	120.669	137.789	110.154	130.876	149.311	143.009	133.148	133.684	131.759	138.006	1.047	0.0669059	0.413165	0.520139
Saci_0073	J		acetyltransferase	504	441	512	544	373	276	420	558	431	499	15.6428	15.2136	13.7386	16.5104	13.5378	12.6477	14.1944	14.8435	13.2471	13.1471	14.9287	13.616	0.913	-0.131884	0.13252	0.205763
Saci_0074	L		DNA polymerase B3	6807	6103	7398	7589	5503	4503	6670	8672	7070	8538	211.271	210.541	198.513	230.327	199.729	206.35	225.42	230.687	217.302	224.95	210.076	220.942	1.052	0.0729349	0.158642	0.237856
Saci_0075	L		conserved Archaeal protein	37780	35015	45057	35668	32455	29692	38332	47089	43918	49750	1172.59	1207.94	1209.03	1082.53	1177.94	1360.63	1295.47	1252.63	1349.86	1310.76	1170.01	1313.87	1.123	0.167292	0.00153154	0.00468087
Saci_0076	J	tys1	tyrosyl-tRNA synthetase	16508	15833	19611	16308	14345	12306	15958	20371	18840	21569	512.364	546.206	526.228	494.949	520.644	563.921	539.319	541.895	579.063	568.276	520.078	558.495	1.074	0.10282	0.0174021	0.0366664
Saci_0077	S		conserved protein	3058	2877	4040	3737	3096	2847	3204	4032	3712	4004	94.9122	99.2505	108.406	113.418	112.368	130.463	108.283	107.256	114.091	105.493	105.671	113.117	1.07	0.0975012	0.19645	0.282001
Saci_0078	H		conserved Archaeal protein	2709	2402	2945	2546	2174	2040	2485	3244	2980	3405	84.0802	82.864	79.024	77.2712	78.9042	93.4828	83.9834	86.2947	91.5927	89.7111	80.4287	89.0129	1.107	0.146133	0.00675366	0.0165131
Saci_0079	O		conserved Archaeal protein	3129	2850	3483	3494	2603	2022	2784	3513	3035	3568	97.1158	98.3191	93.4603	106.043	94.4745	92.6579	94.0884	93.4504	93.2832	94.0057	97.8826	93.4971	0.955	-0.0660956	0.134385	0.208248
Saci_0080	J		30S ribosomal protein S13P	27497	25398	32070	26279	23010	21999	29040	35144	31811	36726	853.434	876.178	860.544	797.569	835.136	1008.1	981.44	934.876	977.737	967.616	844.572	973.954	1.153	0.205609	0.000126285	0.000651937
Saci_0081	J		30S ribosomal protein S4P	40349	37947	46613	38423	33822	31926	42603	52256	46499	53923	1252.33	1309.09	1250.78	1166.14	1227.55	1463.01	1439.82	1390.08	1429.18	1420.7	1241.18	1428.56	1.151	0.202841	0.000149727	0.000746958
Saci_0082	J		30S ribosomal protein S11P	17266	16037	20276	15624	15568	15622	18883	22460	22185	23192	535.891	553.243	544.072	474.189	565.033	715.877	638.172	597.465	681.874	611.037	534.486	648.885	1.214	0.279729	0.000860564	0.00296861
Saci_0083	K	rpoD	DNA-directed RNA polymerase subunit D	27495	25837	31529	25276	23993	24046	29345	36025	34699	38443	853.372	891.323	846.027	767.128	870.814	1101.91	991.748	958.312	1066.5	1012.85	845.733	1026.26	1.213	0.279101	0.00019437	0.00091642
Saci_0084	J		50S ribosomal protein L18E	27381	25322	30595	25220	22331	23156	28360	37477	34423	39820	849.833	873.556	820.965	765.428	810.492	1061.12	958.458	996.937	1058.02	1049.13	824.055	1024.73	1.244	0.314432	2.31636e-05	0.000183413
Saci_0085	J		50S ribosomal protein L13P	27848	26922	32047	24692	23782	23967	28955	37965	35518	40231	864.328	928.753	859.926	749.404	863.155	1098.29	978.567	1009.92	1091.67	1059.96	853.113	1047.68	1.228	0.296386	0.000290204	0.00127358
Saci_0086	J		30S ribosomal protein S9P	28333	26339	31173	25545	23656	23239	28993	37883	34969	38632	879.381	908.641	836.474	775.292	858.582	1064.92	979.851	1007.74	1074.8	1017.83	851.674	1029.03	1.208	0.272909	0.000116167	0.00061688
Saci_0087	K		DNA-directed RNA polymerase subunit N	11916	11143	13035	11128	9585	9122	12212	15889	14471	16630	369.841	384.41	349.772	337.735	347.883	418.015	412.718	422.668	444.778	438.149	357.928	427.266	1.194	0.255525	8.7716e-05	0.000495893
Saci_0088	J		30S ribosomal protein S2P	37510	35151	42803	34263	32980	32342	39486	51287	47989	52967	1164.21	1212.64	1148.55	1039.88	1196.99	1482.07	1334.47	1364.3	1474.98	1395.52	1152.45	1410.27	1.224	0.291255	0.000100107	0.000547271
Saci_0089	R		conserved Archaeal protein	10940	10215	13274	10361	10826	9633	11505	15171	14644	16321	339.549	352.396	356.185	314.457	392.924	441.431	388.825	403.568	450.095	430.007	351.102	422.785	1.204	0.268053	0.00116926	0.00373258
Saci_0090	R		conserved protein	1659	1502	1961	1602	1719	1463	1811	2420	2374	2623	51.4909	51.8159	52.6201	48.6208	62.3902	67.0418	61.2048	64.3752	72.9668	69.1079	53.3876	66.9393	1.254	0.326786	0.000899575	0.00306987
Saci_0091	C		isopentenyl-diphosphate delta-isomerase	7152	6688	8032	6817	6067	5470	7566	10160	9120	10563	221.979	230.722	215.525	206.896	220.199	250.662	255.702	270.269	280.311	278.302	219.064	267.049	1.219	0.285977	4.23747e-05	0.000284349
Saci_0092	H	gds	geranylgeranyl pyrophosphate synthetase	13073	12216	12360	11141	9212	9251	12311	16873	14497	16185	405.751	421.427	331.659	338.13	334.345	423.926	416.064	448.844	445.577	426.424	366.262	432.167	1.18	0.2388	0.00697286	0.0169559
Saci_0093	M		UDP-N-acetylglucosamine-dolichyl-phosphate N-acetylglucosaminephosphotransferase	3609	3289	3594	2960	2824	2789	3518	4670	4430	4691	112.014	113.464	96.4388	89.8362	102.496	127.806	118.895	124.228	136.16	123.593	102.85	126.136	1.227	0.294602	0.00113574	0.00365176
Saci_0094	G	pgmB	beta-phosphoglucomutase	3003	2646	3629	3040	2660	2324	3169	3930	3407	3964	93.2051	91.2815	97.378	92.2642	96.5433	106.497	107.1	104.543	104.717	104.439	94.1344	105.459	1.12	0.163777	0.000556453	0.00215698
Saci_0097	C	cbaA	cytochrome c oxidase polypeptide I	23263	21673	30287	23672	23543	38611	53373	77874	62780	71658	722.022	747.674	812.7	718.447	854.481	1769.35	1803.8	2071.55	1929.59	1887.96	771.065	1892.45	2.454	1.29536	3.09865e-10	6.83101e-08
Saci_0098	C		conserved protein	11934	11329	15555	12239	11767	18005	25579	38274	30348	35115	370.4	390.827	417.392	371.454	427.077	825.077	864.471	1018.14	932.77	925.171	395.43	913.126	2.309	1.20748	9.71021e-10	1.25618e-07
Saci_0099	C		conserved membrane protein	232	249	351	287	263	411	476	676	683	665	7.20066	8.58998	9.41848	8.71047	9.54545	18.834	16.087	17.9825	20.9926	17.5207	8.69301	18.2833	2.103	1.07218	4.00164e-07	9.76718e-06
Saci_0100	L		conserved Archaeal protein	2929	2835	3590	3260	2729	2127	2977	3740	3241	3907	90.9084	97.8016	96.3315	98.9412	99.0476	97.4696	100.611	99.4889	99.6148	102.937	96.6061	100.024	1.036	0.0503496	0.202599	0.290266
Saci_0101	L		conserved protein	2737	2400	4594	3349	3478	3015	3166	3506	3795	4191	84.9492	82.795	123.272	101.642	126.232	138.162	106.999	93.2642	116.642	110.42	103.778	113.097	1.089	0.122879	0.395474	0.503105
Saci_0102	L	lrs14	Lrs14	5899	5236	10139	8308	8460	5372	6268	6148	6006	6681	183.089	180.631	272.063	252.148	307.051	246.171	211.834	163.545	184.599	176.024	238.997	196.435	0.821	-0.283894	0.108786	0.174386
Saci_0103	J		conserved Archaeal protein	706	565	666	799	519	415	668	838	685	847	21.9124	19.4913	17.871	24.2497	18.8368	19.0173	22.5758	22.2919	21.054	22.3158	20.4722	21.451	1.049	0.0684733	0.470894	0.575997
Saci_0104	Q		conserved protein	1098	873	1248	1169	939	705	863	1142	1014	1176	34.079	30.1167	33.4879	35.4792	34.0805	32.3066	29.1661	30.3787	31.1661	30.9839	33.4487	30.8003	0.921	-0.119477	0.0561859	0.0995842
Saci_0105	H		conserved protein	1668	1474	2004	1893	1504	1108	1541	2036	1766	2132	51.7703	50.8499	53.7739	57.4527	54.5869	50.774	52.0798	54.1603	54.2794	56.1716	53.6867	53.493	0.997	-0.00482527	0.922594	0.941607
Saci_0106	H	moeA	molybdopterin biosynthesis protein	6201	5509	7580	7384	6027	4033	5707	7111	6108	7244	192.463	190.049	203.396	224.105	218.747	184.812	192.875	189.162	187.734	190.857	205.752	189.088	0.919	-0.121776	0.0308553	0.0596983
Saci_0107	H		hypothetical protein	729	602	767	923	633	396	552	769	649	815	22.6262	20.7678	20.5811	28.0131	22.9744	18.1467	18.6555	20.4564	19.9475	21.4727	22.9925	19.7358	0.859	-0.218972	0.0366884	0.069533
Saci_0108	Q		conserved protein	1830	1686	2037	1868	1426	988	1321	1923	1553	1748	56.7983	58.1635	54.6594	56.6939	51.7559	45.275	44.6447	51.1543	47.7327	46.0543	55.6142	46.9722	0.845	-0.243243	0.000729213	0.00262116
Saci_0109	S		conserved protein	3403	3138	3588	3310	2746	1968	2624	3338	2823	3277	105.62	108.254	96.2778	100.459	99.6647	90.1834	88.6811	88.7952	86.7672	86.3387	102.055	88.1531	0.864	-0.211298	0.000316323	0.00136399
Saci_0110	S		conserved protein	5600	4978	6202	5477	4459	3133	4397	5411	4382	5352	173.809	171.731	166.42	166.227	161.837	143.569	148.602	143.94	134.684	141.009	168.005	142.361	0.847	-0.239024	4.27548e-05	0.000284826
Saci_0111	S		hypothetical protein	1981	1717	2765	2171	2516	2807	2394	3006	3070	3030	61.485	59.2329	74.194	65.89	91.3169	128.63	80.908	79.9635	94.3589	79.8311	70.4238	92.7384	1.315	0.395533	0.0288019	0.0562635
Saci_0112	K		iron dependent repressor	15966	13862	18885	16905	15146	16088	18334	24053	21612	23584	495.542	478.21	506.747	513.068	549.716	737.231	619.618	639.841	664.262	621.365	508.657	656.464	1.291	0.367932	3.7479e-05	0.000262235
Saci_0113	G		MOFRL family protein	3301	2966	3675	3615	2736	3096	3867	4897	4293	4752	102.454	102.321	98.6123	109.715	99.3017	141.874	130.69	130.267	131.949	125.2	102.481	131.996	1.288	0.36478	5.35987e-06	6.11575e-05
Saci_0114	P	cysT	sulfate transport system permease	788	720	1128	1069	818	431	713	943	803	917	24.4574	24.8385	30.268	32.4442	29.6889	19.7505	24.0966	25.085	24.6809	24.1601	28.3394	23.5546	0.832	-0.265296	0.0192954	0.0400488
Saci_0116	S		hypothetical protein	1833	1604	1995	1755	1377	1310	1865	2579	1967	2393	56.8914	55.3347	53.5324	53.2643	49.9775	60.0306	63.0298	68.6048	60.4573	63.0481	53.8001	63.0341	1.172	0.228793	0.0011049	0.00357326
Saci_0117	G	tpiA	triosephosphate isomerase P	3350	2912	3121	3002	2316	2295	3192	4376	3562	4114	103.975	100.458	83.7467	91.1109	84.058	105.168	107.877	116.407	109.481	108.391	92.6697	109.465	1.181	0.240588	0.00380442	0.00994692
Saci_0118	R		conserved Archaeal protein	293	267	303	475	204	109	242	260	238	263	9.09394	9.21095	8.13049	14.4163	7.40407	4.99491	8.17867	6.91634	7.31512	6.92923	9.65115	6.86685	0.713	-0.487215	0.0261735	0.052071
Saci_0119	P		conserved protein	2570	2379	3274	3072	2593	1774	2297	2693	2315	2870	79.766	82.0706	87.8522	93.2354	94.1116	81.2934	77.6297	71.6373	71.1534	75.6155	87.4071	75.4659	0.863	-0.212374	0.00463457	0.0118528
Saci_0120	V		conserved Archaeal esterase	1788	1605	1795	1666	1350	1230	1624	2103	1725	2076	55.4948	55.3692	48.1658	50.5632	48.9976	56.3646	54.8849	55.9426	53.0193	54.6961	51.7181	54.9815	1.063	0.0882605	0.120284	0.18981
Saci_0121	V	nudT	7%2C8-dihydro-8-oxoguanine triphosphatase	4915	4485	5124	4543	3937	4013	4964	6406	6000	6800	152.549	154.723	137.494	137.88	142.891	183.895	167.764	170.408	184.415	179.159	145.107	177.128	1.221	0.28766	7.60972e-05	0.000443236
Saci_0122	G	fumC	fumarate hydratase class II	30986	29018	33109	26978	26208	25037	31506	40043	36943	40878	961.723	1001.06	888.423	818.784	951.206	1147.32	1064.78	1065.2	1135.47	1077.01	924.239	1097.96	1.188	0.24848	0.00077816	0.00276582
Saci_0123	R		conserved protein	2838	2618	2910	2559	2004	1647	2331	2998	2545	3025	88.084	90.3156	78.0849	77.6658	72.7341	75.4736	78.7788	79.7507	78.2226	79.6993	81.3769	78.385	0.963	-0.0538057	0.395046	0.502847
Saci_0124	M		conserved protein	18161	16007	19515	18495	14446	12292	17132	21052	17280	20421	563.669	552.208	523.652	561.324	524.31	563.28	578.995	560.011	531.115	538.03	545.033	554.286	1.017	0.0242589	0.53567	0.635504
Saci_0125	R		conserved membrane protein	1780	1570	1912	1948	1389	1043	1541	2168	1685	2058	55.2465	54.1617	51.3053	59.1219	50.413	47.7954	52.0798	57.6716	51.7898	54.2219	54.0497	52.7117	0.976	-0.0354404	0.579286	0.675176
Saci_0127	J		conserved protein	4516	4155	4181	4480	3046	2513	3824	4830	4126	4969	140.165	143.339	112.19	135.968	110.553	115.158	129.236	128.484	126.816	130.918	128.443	126.122	0.982	-0.0258814	0.750633	0.816304
Saci_0128	R		conserved Archaeal protein	4083	3917	4829	3778	3677	3074	3774	4910	4058	4586	126.725	135.128	129.578	114.663	133.455	140.866	127.547	130.612	124.726	120.827	127.91	128.916	1.008	0.0110115	0.845837	0.89025
Saci_0129	L		exonuclease	1477	1302	1531	1831	1187	945	1297	1667	1497	1939	45.8422	44.9163	41.0818	55.571	43.0816	43.3045	43.8336	44.3444	46.0115	51.0866	46.0985	45.7161	0.992	-0.0114855	0.892506	0.92364
Saci_0130	S		conserved protein	3290	2917	4326	3538	3219	3312	3782	5329	4790	5057	102.113	100.63	116.081	107.378	116.832	151.772	127.817	141.758	147.225	133.236	108.607	140.362	1.292	0.36972	8.80115e-05	0.000495893
Saci_0131	S		conserved protein	59726	55409	64956	55117	49687	39657	50312	65741	58070	64923	1853.74	1911.5	1742.98	1672.8	1803.36	1817.28	1700.35	1748.8	1784.83	1710.52	1796.88	1752.35	0.975	-0.0361996	0.402301	0.51033
Saci_0132	S		hypothetical protein	1282	1191	1494	1652	1064	777	1197	1391	1113	1419	39.7899	41.087	40.0889	50.1383	38.6173	35.6059	40.454	37.0024	34.209	37.3862	41.9443	36.9315	0.88	-0.183646	0.0381433	0.0713783
Saci_0133	L	lrs14	Lrs14	19805	17906	38190	36003	30490	10972	16034	15109	12744	16604	614.695	617.72	1024.76	1092.69	1106.62	502.791	541.887	401.919	391.697	437.464	891.298	455.152	0.511	-0.969779	0.000322486	0.00137722
Saci_0134	M		conserved Crenarchaeal protein	4375	3881	7604	6946	5984	3329	4542	5094	4340	5199	135.788	133.886	204.04	210.811	217.186	152.551	153.502	135.507	133.393	136.977	180.343	142.386	0.789	-0.341436	0.0350618	0.0670787
Saci_0135	Q	dkgA	2%2C5-diketo-D-gluconic acid reductase A	6629	5835	6801	5952	5073	4196	5765	8352	7147	8039	205.747	201.295	182.493	180.644	184.122	192.281	194.835	222.174	219.669	211.803	190.86	208.152	1.091	0.12546	0.0476135	0.0865582
Saci_0136	C	lpdV	dihydrolipoamide dehydrogenase	6234	5565	5633	5360	4133	2703	4188	5686	4611	5579	193.487	191.981	151.152	162.676	150.005	123.865	141.538	151.255	141.723	146.989	169.86	141.074	0.831	-0.267248	0.00984539	0.0224217
Saci_0137	H	thiC	thiamine biosynthesis protein	15554	14819	21197	18222	17629	12274	13344	20119	18581	20619	482.755	511.225	568.785	553.039	639.835	562.455	450.976	535.192	571.102	543.246	551.128	532.594	0.966	-0.0493389	0.56505	0.661703
Saci_0138	J		conserved protein	9982	8488	8619	8005	6090	6912	9582	13801	11506	13224	309.815	292.818	231.276	242.952	221.033	316.742	323.835	367.125	353.646	348.411	259.579	341.952	1.318	0.397814	0.00142237	0.00440163
Saci_0139			conserved protein	670	590	652	798	506	431	641	701	623	817	20.795	20.3538	17.4953	24.2193	18.365	19.7505	21.6633	18.6475	19.1484	21.5254	20.2457	20.147	0.995	-0.0070258	0.941046	0.955213
Saci_0140	S		conserved protein	4940	4413	4800	4201	3560	2823	4001	4934	4079	4489	153.324	152.239	128.8	127.501	129.208	129.364	135.218	131.251	125.371	118.271	138.215	127.895	0.925	-0.112008	0.116173	0.183975
Saci_0141	H		conserved Archaeal protein	1005	914	1111	923	851	737	879	1015	955	1043	31.1925	31.5311	29.8118	28.0131	30.8866	33.773	29.7068	27.0003	29.3527	27.4798	30.287	29.4625	0.972	-0.0412298	0.561766	0.659246
Saci_0144	G		conserved membrane protein	2032	1822	2194	1991	1671	1319	1645	2465	2177	2546	63.0679	62.8552	58.8722	60.427	60.6481	60.443	55.5946	65.5722	66.9119	67.0792	61.1741	63.1202	1.032	0.0457838	0.44489	0.549629
Saci_0145	I		thioesterase	10655	9526	11895	10098	8325	8334	11339	15249	13000	14923	330.703	328.627	319.182	306.475	302.152	381.905	383.214	405.643	399.566	393.175	317.428	392.701	1.237	0.307041	4.56394e-06	5.53603e-05
Saci_0146	S		conserved protein	3533	3233	4130	3510	3391	2701	3286	4141	3734	4195	109.655	111.532	110.821	106.529	123.075	123.773	111.054	110.156	114.768	110.525	112.322	114.055	1.015	0.0218435	0.669125	0.747766
Saci_0147	L		conserved Archaeal protein	24139	22702	30361	25439	24331	17092	21781	26509	24394	27118	749.21	783.172	814.686	772.075	883.081	783.239	736.114	705.174	749.769	714.475	800.445	737.754	0.922	-0.117699	0.035872	0.0682764
Saci_0148	S		conserved Archaeal protein	23096	22374	30350	24286	24159	17838	21513	25412	23496	25933	716.838	771.857	814.39	737.081	876.838	817.425	727.056	675.993	722.169	683.254	783.401	725.179	0.926	-0.111505	0.12155	0.191535
Saci_0149	V	npx	NADH peroxidase	14625	14146	19309	18136	15121	11207	16126	17274	14602	18272	453.921	488.008	518.124	550.429	548.809	513.56	544.997	459.511	448.804	481.41	511.858	489.656	0.957	-0.0640634	0.367922	0.473742
Saci_0150	S		conserved protein	6197	5891	6861	5690	5514	5093	6483	8015	7358	8197	192.338	203.227	184.103	172.692	200.128	233.386	219.1	213.21	226.154	215.965	190.498	221.563	1.163	0.217904	0.000978153	0.00326785
Saci_0151	G		bifunctional phosphoglucose isomerase/phosphomannose isomerase	11685	11133	12957	10660	9997	8776	11551	14674	13644	15097	362.671	384.065	347.679	323.532	362.836	402.159	390.379	390.348	419.359	397.759	356.157	400.001	1.123	0.167531	0.00405201	0.0105447
Saci_0152	J	cysRS	cysteinyl-tRNA synthetase	27328	25072	29902	25529	22496	18409	26336	34730	30558	35343	848.188	864.932	802.369	774.807	816.481	843.591	890.055	923.864	939.225	931.178	821.355	905.582	1.103	0.140896	0.00711356	0.0172415
Saci_0153	F		ADP-ribose pyrophosphatase	1860	1687	2425	2262	1669	1689	2257	3059	2614	3129	57.7295	58.198	65.0707	68.6518	60.5755	77.3983	76.2779	81.3734	80.3434	82.4394	62.0451	79.5665	1.282	0.358824	4.82083e-05	0.000304787
Saci_0154	R		conserved membrane protein	14871	13896	15488	12503	11740	10971	14414	17992	15683	17084	461.556	479.383	415.594	379.467	426.097	502.745	487.138	478.611	482.03	450.11	432.419	480.127	1.11	0.150951	0.0305535	0.0592173
Saci_0155	E	gdhA	glutamate dehydrogenase	40185	35188	42682	38806	30169	26903	39031	53600	46420	54233	1247.24	1213.91	1145.3	1177.76	1094.97	1232.83	1319.1	1425.83	1426.76	1428.87	1175.84	1366.68	1.162	0.217025	0.00162794	0.00491106
Saci_0156	S		conserved Archaeal membrane protein	2704	2368	3142	3049	2280	1875	2377	3524	2847	3648	83.925	81.6911	84.3102	92.5373	82.7514	85.9217	80.3334	93.743	87.5048	96.1134	85.043	88.7233	1.044	0.0614362	0.304599	0.407781
Saci_0157	R		conserved protein	23794	22108	27442	22992	21053	16406	18144	29009	25675	30119	738.503	762.68	736.359	697.808	764.108	751.803	613.197	771.677	789.142	793.542	739.892	743.872	1.005	0.00779216	0.908931	0.934007
Saci_0158	I		short chain dehydrogenase	9152	8086	9913	9126	7682	7469	9699	12414	10779	12945	284.054	278.95	265.998	276.975	278.814	342.266	327.789	330.229	331.301	341.06	276.958	334.529	1.208	0.272462	2.58451e-06	3.54971e-05
Saci_0159	L		uracil DNA glycosylase superfamily protein	3199	2697	3430	3269	2308	1952	2837	4111	2989	3860	99.2885	93.0409	92.0382	99.2143	83.7677	89.4502	95.8796	109.358	91.8693	101.699	93.4699	97.6512	1.045	0.0635496	0.356531	0.462016
Saci_0160	S		conserved protein	636	507	730	652	533	521	651	881	772	894	19.7397	17.4904	19.5883	19.7882	19.345	23.8748	22.0013	23.4358	23.728	23.5541	19.1903	23.3188	1.215	0.280716	0.000490932	0.0019471
Saci_0161	K		iron dependent repressor	3138	2513	3721	3436	2787	2326	2746	3742	3130	3671	97.3952	86.6933	99.8467	104.283	101.153	106.589	92.8042	99.5421	96.2031	96.7194	97.8741	98.3715	1.005	0.00688788	0.905287	0.931236
Saci_0162	E		dihydrodipicolinate synthetase	8016	7264	8106	7185	6204	4688	6657	8679	7460	8894	248.795	250.593	217.511	218.065	225.171	214.827	224.981	230.873	229.289	234.329	232.027	226.86	0.978	-0.0322556	0.532396	0.632452
Saci_0164	S		conserved membrane protein	2546	2221	2991	2381	2227	1951	2333	2960	2437	2837	79.0211	76.6199	80.2584	72.2635	80.8278	89.4044	78.8464	78.7399	74.9032	74.7461	77.7981	79.328	1.019	0.0274204	0.640432	0.72665
Saci_0165	R		conserved protein	7755	7406	8916	7800	7007	5266	6596	8714	7896	9017	240.695	255.492	239.246	236.73	254.315	241.314	222.919	231.804	242.69	237.57	245.296	235.259	0.959	-0.0602362	0.138198	0.212649
Saci_0166	C		aldehyde dehydrogenase	25693	24076	31544	26441	23848	16464	20813	23982	22929	26373	797.442	830.572	846.429	802.486	865.551	754.461	703.399	637.953	704.741	694.846	828.496	699.08	0.844	-0.245104	0.000240182	0.00109956
Saci_0167	S		hypothetical protein	3462	3032	4674	4019	3427	3377	4572	6024	4962	5411	107.451	104.598	125.419	121.977	124.381	154.751	154.516	160.246	152.511	142.563	116.765	152.917	1.309	0.38896	4.3737e-05	0.000288973
Saci_0168	R		CoA-binding protein	18208	16579	21330	18312	15880	14558	19330	23481	19785	22916	565.128	571.941	572.354	555.77	576.356	667.119	653.279	624.625	608.108	603.765	568.31	631.379	1.111	0.15177	0.00151344	0.0046447
Saci_0169	S		hypothetical membrane protein	962	940	1486	1080	1062	363	569	640	547	630	29.8579	32.428	39.8743	32.7781	38.5447	16.6344	19.23	17.0248	16.8125	16.5985	34.6966	17.2601	0.497	-1.00735	2.1731e-07	6.5176e-06
Saci_0171	K	rpoM	DNA-directed RNA polymerase subunit M	9823	8635	11145	9623	7918	7773	9874	14123	11829	13631	304.88	297.89	299.057	292.059	287.38	356.197	333.703	375.69	363.574	359.134	296.253	357.66	1.207	0.271784	1.52436e-05	0.000136213
Saci_0172	K		hypothetical protein	2913	2539	3214	2887	2473	2530	2949	3846	3778	4203	90.4118	87.5902	86.2422	87.6206	89.7563	115.937	99.6648	102.309	116.12	110.736	88.3242	108.953	1.233	0.302635	8.63576e-05	0.000490167
Saci_0173	K	rpoL	DNA-directed RNA polymerase subunit L	7170	6649	7954	6620	5456	5359	7392	10203	8794	10145	222.538	229.377	213.432	200.917	198.023	245.576	249.821	271.413	270.291	267.289	212.857	260.878	1.226	0.293653	0.000119638	0.000628272
Saci_0174	U		conserved Archaeal protein	11626	10733	13165	10530	9617	9410	12169	16167	15308	16707	360.84	370.266	353.26	319.586	349.044	431.212	411.265	430.063	470.504	440.177	350.599	436.644	1.245	0.31668	4.15949e-05	0.00028216
Saci_0175	J		diphthamide synthesis protein	12293	11052	14023	11710	10430	9244	12061	16206	15269	17123	381.542	381.271	376.283	355.399	378.551	423.605	407.615	431.101	469.305	451.138	374.609	436.553	1.165	0.22084	0.00032927	0.00140081
Saci_0176	J		50S ribosomal protein L10E	37250	32151	36950	33041	25203	24899	34760	48518	39359	45526	1156.14	1109.14	991.49	1002.8	914.73	1140.99	1174.75	1290.64	1209.73	1199.47	1034.86	1203.12	1.163	0.217366	0.00538196	0.01347
Saci_0177	L		conserved protein	2688	2565	2858	2549	2117	1710	2315	3015	2666	3063	83.4284	88.4872	76.6895	77.3623	76.8354	78.3606	78.2381	80.203	81.9417	80.7005	80.5606	79.8888	0.992	-0.0118436	0.811943	0.865072
Saci_0178	S		conserved membrane protein	2441	2085	2538	2059	1842	1472	2000	2530	2269	2521	75.7622	71.9282	68.1029	62.4908	66.8544	67.4543	67.5923	67.3013	69.7396	66.4205	69.0277	67.7016	0.981	-0.027966	0.607102	0.700623
Saci_0179	O		dinucleotide-utilizing enzymes	5239	4595	5919	5025	4406	3900	4937	6516	5813	6477	162.605	158.518	158.826	152.509	159.914	178.717	166.852	173.334	178.667	170.649	158.474	173.644	1.096	0.131811	0.00233166	0.00660045
Saci_0180	G		thiamine diphosphate-binding domain transketolase	52104	49929	63131	50238	48602	38231	48472	56943	56909	65810	1617.17	1722.45	1694.01	1524.73	1763.98	1751.93	1638.17	1514.76	1749.14	1733.89	1664.47	1677.58	1.008	0.0113108	0.835719	0.882523
Saci_0181	G		pyridine-binding domain transketolase	38978	37452	47954	38309	38328	28774	35966	41694	43377	48968	1209.77	1292.02	1286.76	1162.68	1391.1	1318.57	1215.51	1109.12	1333.23	1290.15	1268.47	1253.31	0.988	-0.0173476	0.783775	0.844095
Saci_0182	E		chorismate mutase/prephenate dehydrogenase	22297	21887	26905	22041	21159	16121	20228	23819	24391	28454	692.04	755.056	721.95	668.946	767.955	738.743	683.628	633.617	749.677	749.674	721.189	711.068	0.986	-0.0203968	0.729492	0.798386
Saci_0183	E	aroA	2-dehydro-3-deoxyphosphooctonate aldolase	14022	13598	17087	13448	13231	9670	12900	15122	15467	17542	435.206	469.103	458.5	408.148	480.212	443.127	435.97	402.265	475.391	462.177	450.234	443.786	0.986	-0.0207831	0.718954	0.789961
Saci_0184	E	aroB	3-dehydroquinate synthase	8776	8270	11029	8992	8941	6511	8524	9813	10313	11603	272.384	285.298	295.944	272.908	324.509	298.366	288.078	261.039	316.978	305.703	290.209	294.033	1.013	0.0188966	0.768144	0.831689
Saci_0185	E	aroE	shikimate/quinate 5-dehydrogenase	3697	3588	4599	3706	3901	2752	3636	3989	4332	5095	114.745	123.779	123.406	112.477	141.585	126.11	122.883	106.113	133.148	134.237	123.198	124.498	1.011	0.0152526	0.847207	0.890849
Saci_0186	E	aroC	chorismate synthase	7259	6523	8431	7883	6868	4993	6938	8181	8167	9577	225.3	225.03	226.231	239.249	249.271	228.804	234.478	217.625	251.019	252.324	233.016	236.85	1.017	0.0236741	0.645653	0.730291
Saci_0187	E	aroK	shikimate kinase	3901	3599	4830	3952	4038	3137	3936	4552	4780	5199	121.077	124.158	129.605	119.943	146.557	143.753	133.022	121.089	146.917	136.977	128.268	136.352	1.063	0.0880453	0.219192	0.310046
Saci_0188	E	aroA	3-phosphoshikimate 1-carboxyvinyltransferase	5113	4792	6365	5674	5119	3611	5241	6248	6240	7137	158.694	165.314	170.794	172.206	185.791	165.474	177.126	166.205	191.791	188.038	170.56	177.727	1.042	0.0596613	0.308847	0.412228
Saci_0189	E	aroD	3-dehydroquinate dehydratase	1514	1340	1854	1678	1538	1133	1570	1967	1965	2172	46.9905	46.2272	49.7489	50.9274	55.8209	51.9196	53.0599	52.3248	60.3959	57.2254	49.943	54.9851	1.101	0.139263	0.0563041	0.0996631
Saci_0190	P		conserved protein	343	289	368	315	276	227	304	414	287	366	10.6458	9.9699	9.87465	9.56027	10.0173	10.4023	10.274	11.0129	8.82118	9.64296	10.0136	10.0307	1.001	0.00215953	0.979652	0.984074
Saci_0191	S		conserved protein	2840	2613	3217	2521	2432	1400	1833	2102	1894	2166	88.1461	90.1431	86.3227	76.5125	88.2682	64.1549	61.9483	55.916	58.2136	57.0673	85.8785	59.46	0.692	-0.530948	1.75523e-06	2.69193e-05
Saci_0192	L		XPD/Rad3 related DNA helicase	3254	2891	3355	3340	2356	1722	2740	3565	2810	3393	100.996	99.7335	90.0257	101.369	85.5098	78.9105	92.6014	94.8337	86.3676	89.395	95.5267	88.4216	0.926	-0.11099	0.117297	0.185491
Saci_0193	O		conserved Crenarchaeal protein	15701	14711	18101	16261	13349	11907	15658	21812	18827	21917	487.317	507.499	485.709	493.522	484.495	545.637	529.18	580.228	578.663	577.445	491.709	562.23	1.143	0.193415	0.000240668	0.00109956
Saci_0194	S		conserved protein	4937	4785	5793	5158	4245	3739	4988	6938	6085	6826	153.231	165.073	155.445	156.546	154.07	171.339	168.575	184.56	187.027	179.844	156.873	178.269	1.137	0.184672	0.000721127	0.00259629
Saci_0195	V	sodF	[Fe] superoxide dismutase	91168	84874	119614	101440	87132	61261	81046	95614	87908	96765	2829.61	2927.98	3209.64	3078.71	3162.41	2807.28	2739.04	2543.46	2701.92	2549.46	3041.67	2668.23	0.877	-0.188994	0.00182845	0.00540279
Saci_0196	M	mpg1	mannose-1-phosphate guanyltransferase	39740	36541	41962	34266	31132	24473	31833	42682	36319	41146	1233.42	1260.59	1125.98	1039.98	1129.92	1121.47	1075.83	1135.4	1116.29	1084.07	1157.98	1106.61	0.956	-0.0654487	0.228447	0.320691
Saci_0197			hypothetical protein	545	488	678	496	542	430	446	614	572	632	16.9154	16.835	18.193	15.0536	19.6716	19.7047	15.0731	16.3332	17.5809	16.6512	17.3337	17.0686	0.984	-0.0235376	0.804346	0.859051
Saci_0198	G		conserved protein	24699	23325	28048	23871	21251	18854	23213	29778	26618	29235	766.591	804.664	752.62	724.486	771.294	863.983	784.51	792.134	818.126	770.251	763.931	805.801	1.055	0.0769428	0.0907423	0.149005
Saci_0199	I		short chain dehydrogenase	10092	9648	11365	9546	8418	7688	9780	12905	11412	12654	313.229	332.836	304.96	289.722	305.527	352.302	330.526	343.29	350.757	333.393	309.255	342.054	1.106	0.145414	0.00459173	0.0117839
Saci_0200	L		conserved protein	2657	2236	2676	2426	2073	1747	2234	2844	2491	2872	82.4662	77.1374	71.8059	73.6292	75.2385	80.0561	75.5006	75.6541	76.5629	75.6682	76.0554	76.6884	1.008	0.0118029	0.799685	0.855844
Saci_0201	I		conserved Archaeal membrane protein	3229	2654	3278	3156	2400	2279	3047	4348	3597	4156	100.22	91.5575	87.9595	95.7848	87.1068	104.435	102.977	115.662	110.557	109.498	92.5256	108.626	1.174	0.231663	0.00084126	0.00292469
Saci_0202	S		hypothetical membrane protein	1665	1388	2055	1757	1567	1004	1343	1652	1334	1588	51.6772	47.8831	55.1424	53.325	56.8735	46.0082	45.3882	43.9454	41.0016	41.8388	52.9802	43.6364	0.823	-0.280461	0.000508124	0.00200457
Saci_0203	S		conserved protein	8394	7424	9082	8042	6770	5016	5550	8773	7875	9405	260.527	256.113	243.7	244.075	245.714	229.858	187.569	233.373	242.044	247.792	250.026	228.127	0.913	-0.132073	0.0755266	0.127987
Saci_0204	D		parA ATPase	6391	5715	7408	6253	5729	4171	4375	6844	6601	7331	198.36	197.156	198.781	189.779	207.931	191.136	147.858	182.059	202.887	193.149	198.401	183.418	0.925	-0.113206	0.152257	0.229521
Saci_0205	C		conserved protein	9165	8614	12117	10050	9992	4177	5592	6793	6129	7216	284.457	297.165	325.139	305.018	362.654	191.411	188.988	180.703	188.38	190.119	314.887	187.92	0.597	-0.744724	8.66671e-08	3.63838e-06
Saci_0206	C	glcD	glycolate oxidase subunit	23794	21755	31438	26155	25037	9411	12947	15975	14273	17168	738.503	750.502	843.585	793.806	908.705	431.258	437.559	424.956	438.692	452.323	807.02	436.958	0.541	-0.885078	6.79875e-09	5.60268e-07
Saci_0207	C		FAD-binding domain protein	3786	3424	5106	4994	3912	1672	2431	3119	2453	3084	117.507	118.121	137.011	151.568	141.984	76.6192	82.1584	82.9695	75.3949	81.2538	133.238	79.6792	0.598	-0.741489	6.88927e-07	1.38096e-05
Saci_0208	G	korB	2-oxoglutarate synthase subunit B	62078	55905	78474	66773	56440	61032	81221	103422	93584	106625	1926.74	1928.61	2105.72	2026.56	2048.46	2796.79	2744.96	2751.16	2876.38	2809.24	2007.22	2795.7	1.393	0.478011	3.76691e-08	2.04854e-06
Saci_0209	G	korA	2-oxoacid-ferredoxin oxidoreductase%2C alfa domain	97701	88997	127474	109506	93118	98607	132925	166737	152525	175783	3032.38	3070.21	3420.55	3323.51	3379.67	4518.66	4492.35	4435.42	4687.98	4631.33	3245.26	4553.15	1.403	0.488527	2.11466e-07	6.5176e-06
Saci_0210	S		conserved protein	11245	9964	11350	10577	8406	7399	10254	14037	12132	13925	349.015	343.737	304.558	321.013	305.091	339.058	346.546	373.403	372.887	366.88	324.683	359.755	1.108	0.148122	0.0131163	0.0288662
Saci_0211	C		conserved protein	5887	5410	6702	5843	5196	4212	5749	6941	6287	7191	182.717	186.634	179.837	177.335	188.586	193.014	194.294	184.64	193.236	189.46	183.022	190.929	1.043	0.0610093	0.080136	0.134163
Saci_0212	T		CBS domain protein	20726	19044	24065	20680	17939	14219	19264	22407	20381	23521	643.28	656.978	645.743	627.639	651.087	651.584	651.049	596.056	626.427	619.705	644.945	628.964	0.975	-0.0362419	0.311744	0.414906
Saci_0213	Q		histone deacetylase	2804	2430	3393	3327	2495	1451	2146	2496	2046	2654	87.0287	83.83	91.0454	100.975	90.5547	66.4919	72.5265	66.3969	62.8855	69.9246	90.6867	67.6451	0.746	-0.422948	1.68982e-05	0.0001457
Saci_0214	F	purT	phosphoribosylglycinamide formyltransferase 2	22472	19486	19241	16815	13812	16400	32742	27940	24854	27735	697.471	672.227	516.299	510.336	501.299	751.528	1106.55	743.241	763.908	730.731	579.527	819.192	1.414	0.499319	0.00440646	0.0113872
Saci_0215	S		conserved protein	667	568	754	703	524	440	552	733	635	694	20.7019	19.5948	20.2323	21.3361	19.0183	20.163	18.6555	19.4988	19.5172	18.2847	20.1767	19.2238	0.952	-0.070651	0.251479	0.347757
Saci_0216	S		conserved Archaeal membrane protein	1056	866	1134	998	817	681	864	996	987	1069	32.7754	29.8752	30.429	30.2894	29.6526	31.2068	29.1999	26.4949	30.3362	28.1648	30.6043	29.0805	0.95	-0.0747156	0.226814	0.319406
Saci_0217	S		conserved Archaeal protein	4976	4502	5509	5042	3931	3397	5074	6009	5229	5917	154.442	155.31	147.825	153.025	142.674	155.667	171.482	159.847	160.718	155.894	150.655	160.722	1.067	0.093314	0.0374584	0.0706313
Saci_0218	S		conserved protein	1022	822	1027	1012	701	654	926	1196	1026	1229	31.7202	28.3573	27.5578	30.7143	25.4424	29.9695	31.2952	31.8152	31.5349	32.3803	28.7584	31.399	1.092	0.126889	0.0771144	0.129788
Saci_0219	E		conserved Archaeal protein	1935	1674	1806	1872	1313	1675	2387	3301	2747	3061	60.0573	57.7495	48.4609	56.8153	47.6547	76.7567	80.6714	87.8109	84.4313	80.6478	54.1475	82.0636	1.516	0.600178	5.01295e-06	5.90149e-05
Saci_0220	R		conserved protein	1119	976	1102	1196	775	575	991	1246	1094	1351	34.7308	33.67	29.5703	36.2987	28.1282	26.3493	33.492	33.1452	33.625	35.5946	32.4796	32.4412	1	-0.000127639	0.998952	0.999199
Saci_0221	H	moaB	molybdopterin-binding domain protein	3878	3293	3665	3354	2574	2346	3481	4822	3754	4412	120.363	113.602	98.344	101.794	93.422	107.505	117.644	128.272	115.382	116.242	105.505	117.009	1.109	0.149713	0.065902	0.114199
Saci_0222	R		conserved membrane protein	839	713	893	693	632	505	787	1058	893	1008	26.0403	24.597	23.9621	21.0326	22.9381	23.1416	26.5976	28.1442	27.4471	26.5577	23.714	26.3776	1.113	0.154771	0.0611859	0.106859
Saci_0223	S		conserved Archaeal protein	1767	1415	2154	1819	1596	1082	1558	1865	1652	1965	54.843	48.8146	57.7989	55.2068	57.926	49.5825	52.6544	49.6114	50.7756	51.7716	54.9178	50.8791	0.926	-0.110217	0.0632934	0.110194
Saci_0224	S		conserved Archaeal protein	1842	1632	2438	2131	1862	1353	1668	1800	1900	2096	57.1708	56.3006	65.4196	64.676	67.5803	62.0011	56.372	47.8824	58.398	55.2231	62.2295	55.9753	0.899	-0.153761	0.0722055	0.122921
Saci_0225	G		2-keto-3-deoxygluconate/2-keto-3-deoxy-6-phospho gluconate aldolase	8106	7393	8882	7063	6575	5515	6995	8051	7203	7339	251.589	255.043	238.333	214.362	238.636	252.724	236.404	214.167	221.39	193.36	239.593	223.609	0.933	-0.100034	0.191297	0.27585
Saci_0226	G	kdgK	2-keto-3-deoxygluconate kinase	7511	6496	7646	6443	5628	5082	6673	8139	7145	7609	233.121	224.099	205.167	195.545	204.265	232.882	225.522	216.508	219.607	200.473	212.44	218.999	1.031	0.0436559	0.458012	0.562774
Saci_0227	G		glyceraldehyde-3-phosphate dehydrogenase	15141	14355	17158	14486	14195	11188	13409	15656	15794	16644	469.936	495.218	460.406	439.651	515.2	512.689	453.172	416.47	485.441	438.517	476.082	461.258	0.969	-0.0457477	0.47912	0.583331
Saci_0228	S		conserved protein	565	503	619	549	420	440	598	759	653	746	17.5361	17.3525	16.6098	16.6622	15.2437	20.163	20.2101	20.1904	20.0705	19.6548	16.6808	20.0577	1.202	0.265569	0.000850519	0.00294252
Saci_0229	S		hypothetical protein	256	243	235	392	164	141	210	290	233	330	7.94556	8.383	6.30582	11.8972	5.9523	6.46131	7.09719	7.71438	7.16144	8.69447	8.09678	7.42576	0.919	-0.12173	0.515444	0.617256
Saci_0230	M		conserved Archaeal protein	2223	2045	2725	2482	2159	1394	2005	2511	2245	2485	68.996	70.5483	73.1207	75.3288	78.3598	63.8799	67.7613	66.7959	69.0019	65.472	73.2707	66.5822	0.909	-0.137842	0.0120753	0.0269485
Saci_0231	P		conserved protein	10460	9346	10933	9275	7463	6062	8082	9668	8207	9839	324.651	322.418	293.368	281.497	270.866	277.791	273.14	257.181	252.249	259.227	298.56	263.918	0.884	-0.178091	0.0090181	0.0210328
Saci_0232	S		conserved protein	930	770	825	887	521	876	1204	1605	1396	1688	28.8647	26.5634	22.1375	26.9205	18.9094	40.1426	40.6905	42.6951	42.9072	44.4735	24.6791	42.1818	1.709	0.773304	1.30188e-05	0.0001212
Saci_0233	E		conserved membrane protein	2553	2221	2923	2649	2123	2039	2526	3409	2708	3250	79.2383	76.6199	78.4337	80.3973	77.0532	93.437	85.369	90.6839	83.2326	85.6274	78.3485	87.67	1.119	0.16185	0.00281904	0.00771507
Saci_0236	S		conserved Archaeal protein	7492	6717	9869	8476	7151	6689	8669	11784	10430	12124	232.532	231.723	264.818	257.247	259.542	306.523	292.979	313.47	320.574	319.43	249.172	310.595	1.247	0.317905	3.83694e-05	0.000267369
Saci_0237	O		conserved Archaeal protein	2546	2174	3311	3104	2569	1550	2150	2848	2596	3116	79.0211	74.9985	88.845	94.2066	93.2405	71.0286	72.6617	75.7605	79.7902	82.0969	86.0623	76.2676	0.886	-0.173866	0.0352357	0.0673535
Saci_0238	I		short chain dehydrogenase	4239	3842	4740	4398	3511	3434	4779	6473	5714	6653	131.567	132.541	127.19	133.48	127.43	157.363	161.512	172.19	175.624	175.286	130.442	168.395	1.291	0.368727	1.91005e-06	2.79597e-05
Saci_0239	H		haloacid dehalogenase-like hydrolase	1436	1317	1543	1336	1209	976	1280	1704	1491	1724	44.5696	45.4338	41.4038	40.5477	43.88	44.7251	43.2591	45.3286	45.8271	45.422	43.167	44.9124	1.041	0.0575214	0.244955	0.340004
Saci_0240	M		conserved Archaeal protein	3542	3128	6110	5905	4582	2568	4045	5643	4365	5384	109.934	107.91	163.951	179.217	166.301	117.678	136.705	150.111	134.162	141.852	145.463	136.102	0.936	-0.0955057	0.524714	0.625999
Saci_0241	S		conserved Archaeal membrane protein	1529	1441	1423	1288	1110	814	974	990	862	974	47.4561	49.7115	38.1838	39.0909	40.2869	37.3015	32.9174	26.3353	26.4943	25.6619	42.9458	29.7421	0.691	-0.5328	0.00111157	0.00358962
Saci_0242	P	czcD	cation efflux integral membrane protein	1725	1506	1650	1481	1296	982	1285	1495	1315	1389	53.5394	51.9539	44.2749	44.9484	47.0377	45.0001	43.428	39.769	40.4176	36.5958	48.3509	41.0421	0.848	-0.237282	0.00858938	0.0202477
Saci_0243	G	cisY	citrate synthase	41259	38410	42122	35917	31159	33006	41895	57815	51792	57109	1280.57	1325.07	1130.27	1090.08	1130.9	1512.5	1415.89	1537.95	1591.87	1504.64	1191.38	1512.57	1.27	0.344386	0.000116609	0.000617752
Saci_0244	G		carboxyvinyl-carboxyphosphonate phosphorylmutase	14519	13098	15090	12648	10778	9535	12890	17624	15162	17366	450.631	451.854	404.914	383.868	391.182	436.94	435.632	468.822	466.016	457.54	416.49	452.99	1.088	0.121274	0.0452792	0.0829187
Saci_0245	G		MmgE family protein	21292	19304	20760	17003	14192	13637	19253	25992	21548	25068	660.847	665.948	557.059	516.042	515.091	624.914	650.677	691.421	662.295	660.464	582.997	657.954	1.129	0.174556	0.0477719	0.0866664
Saci_0246	G		lactate/malate dehydrogenase	66759	60687	72053	61196	52657	53152	72557	87803	77524	88963	2072.02	2093.58	1933.42	1857.3	1911.16	2435.69	2452.15	2335.67	2382.76	2343.9	1973.5	2390.03	1.211	0.276273	3.15988e-05	0.000229014
Saci_0247	C		D-isomer specific 2-hydroxyacid dehydrogenase	12771	12202	14685	13108	11224	10791	14268	16906	15137	17048	396.378	420.944	394.047	397.829	407.369	494.497	482.203	449.722	465.248	449.162	403.313	468.166	1.161	0.21505	0.000148498	0.0007451
Saci_0248	R		conserved Archaeal protein	1505	1169	1474	1449	1020	1052	1479	1922	1523	1798	46.7112	40.3281	39.5523	43.9772	37.0204	48.2078	49.9845	51.1277	46.8106	47.3717	41.5178	48.7005	1.173	0.230005	0.00480441	0.0122449
Saci_0249	E		conserved Archaeal aspartate aminotransferase	13087	11765	12524	10697	8554	7521	10681	14746	12147	15515	406.186	405.868	336.06	324.655	310.463	344.649	360.977	392.263	373.348	408.772	356.646	376.002	1.054	0.0764394	0.3832	0.490011
Saci_0250	C		NADH dehydrogenase	2949	2819	2874	2643	2033	2034	2649	3475	3034	3600	91.5291	97.2497	77.1189	80.2152	73.7867	93.2078	89.526	92.4396	93.2524	94.8488	83.9799	92.6549	1.103	0.141942	0.0766288	0.129264
Saci_0251	S		membrane protein	143	99	98	109	59	41	89	135	56	89	4.43834	3.41529	2.62966	3.30816	2.14137	1.87882	3.00786	3.59118	1.72121	2.34487	3.18657	2.50879	0.793	-0.334685	0.205466	0.293617
Saci_0252	E	leuD	3-isopropylmalate dehydratase small subunit	15919	13907	14388	12103	9951	6715	8086	13346	9656	12579	494.083	479.763	386.077	367.327	361.166	307.714	273.276	355.021	296.785	331.417	417.683	312.843	0.749	-0.416784	0.00219216	0.00627743
Saci_0253	E	leu2	3-isopropylmalate dehydratase large subunit	59160	53753	62601	51772	46345	30375	38013	52570	42744	50837	1836.17	1854.37	1679.79	1571.28	1682.07	1391.93	1284.69	1398.43	1313.77	1339.4	1724.74	1345.64	0.78	-0.358077	1.95353e-05	0.000160985
Saci_0254	U		translocase 6TM	9706	9114	12684	10534	10182	5696	7742	11477	10175	11368	301.248	314.414	340.353	319.707	369.55	261.019	261.65	305.303	312.737	299.511	329.055	288.044	0.876	-0.191728	0.0193149	0.0400519
Saci_0255	U		conserved protein	13775	12900	18916	16712	14418	6737	10172	16476	12804	15979	427.539	445.023	507.579	507.21	523.294	308.722	343.774	438.283	393.541	420.997	482.129	381.064	0.791	-0.339004	0.00542963	0.0135741
Saci_0256	U		conserved Archaeal protein	18779	16533	27176	24350	21206	10140	14284	21527	18435	21567	582.85	570.354	729.221	739.024	769.661	464.664	482.744	572.646	566.615	568.223	678.222	530.979	0.783	-0.352938	0.00478237	0.0122027
Saci_0257	P		ABC transporter	8460	7191	8201	7180	6078	4933	6980	8761	7741	8823	262.576	248.075	220.06	217.913	220.598	226.054	235.897	233.054	237.926	232.459	233.844	233.078	0.997	-0.00463948	0.934045	0.94984
Saci_0258	P		ABC transporter	12517	11189	10815	9704	8018	6414	9207	11782	10196	11483	388.494	385.997	290.202	294.517	291.009	293.921	311.161	313.417	313.382	302.541	330.044	306.884	0.93	-0.104828	0.277212	0.377477
Saci_0260	I	pycA	pyruvate carboxylase subunit A	9522	8839	9029	7830	6360	5806	8085	10708	9538	11054	295.538	304.927	242.278	237.641	230.833	266.059	273.242	284.847	293.158	291.238	262.243	281.709	1.074	0.103488	0.227734	0.319939
Saci_0261	I		conserved protein	3738	3471	3288	3498	2534	2216	3158	3981	3701	4409	116.018	119.742	88.2279	106.164	91.9702	101.548	106.728	105.9	113.753	116.163	104.424	108.819	1.042	0.0599601	0.499961	0.601839
Saci_0262	I	pccB	propionyl-CoA carboxylase beta chain	10324	9546	9762	8825	6984	6142	8716	11735	10026	12235	320.43	329.317	261.947	267.839	253.481	281.457	294.567	312.166	308.157	322.354	286.603	303.74	1.06	0.0840153	0.305447	0.408413
Saci_0263	L		DNA helicase	14138	13910	23134	18652	17113	11171	14758	20285	18145	20933	438.806	479.866	620.761	566.089	621.108	511.91	498.763	539.608	557.701	551.519	545.326	531.9	0.975	-0.0359192	0.708943	0.781277
Saci_0264	K		conserved protein	1071	975	1028	775	828	796	846	1173	1114	1135	33.241	33.6355	27.5846	23.5213	30.0518	36.4766	28.5915	31.2033	34.2397	29.9037	29.6068	32.083	1.083	0.115302	0.297315	0.399472
Saci_0265	P		phosphate transporter	5578	5080	5117	4450	3826	3143	3949	5797	4970	5385	173.126	175.249	137.306	135.058	138.863	144.028	133.461	154.208	152.757	141.878	151.92	145.266	0.956	-0.0643603	0.463552	0.568894
Saci_0266	P		conserved Archaeal protein	2935	2680	3919	3396	2955	2528	3169	4022	3444	4052	91.0946	92.4544	105.16	103.069	107.25	115.845	107.1	106.99	105.854	106.758	99.8055	108.509	1.087	0.120288	0.0509232	0.0915959
Saci_0267	S		conserved protein	8310	7328	12187	10605	8887	6612	9758	11871	10458	12125	257.92	252.801	327.017	321.862	322.549	302.994	329.783	315.784	321.435	319.456	296.43	317.89	1.072	0.100838	0.22217	0.313262
Saci_0268	R		conserved protein	2006	1754	2108	2145	1567	1168	1722	2397	1787	2153	62.2609	60.5094	56.5646	65.1009	56.8735	53.5235	58.1969	63.7633	54.9249	56.7248	60.2618	57.4267	0.953	-0.069008	0.276942	0.37734
Saci_0269	X		putative inactivated transposase	7174	6447	9329	8418	7083	5003	7408	8713	6981	8626	222.662	222.408	250.328	255.487	257.074	229.262	250.362	231.777	214.567	227.268	241.592	230.647	0.955	-0.0669362	0.263679	0.3626
Saci_0270	R		conserved Archaeal protein	4469	4101	5170	4197	3979	3023	4012	4899	4227	5041	138.706	141.476	138.728	127.379	144.416	138.529	135.59	130.32	129.92	132.815	138.141	133.435	0.966	-0.050104	0.243829	0.338651
Saci_0271	R		conserved protein	2288	1934	2166	2072	1642	1395	1835	2581	2175	2591	71.0134	66.719	58.1209	62.8853	59.5955	63.9257	62.0159	68.658	66.8504	68.2648	63.6668	65.943	1.036	0.0510926	0.420668	0.526442
Saci_0272	G	rbsK	ribokinase	4193	3639	4213	4164	3163	2499	3766	4867	4152	5058	130.14	125.538	113.049	126.378	114.799	114.516	127.276	129.469	127.615	133.263	121.981	126.428	1.037	0.0521194	0.357614	0.462881
Saci_0273	H	thiD	phosphomethylpyrimidine kinase	7845	7133	8887	8032	6817	5560	7715	9996	8745	10312	243.488	246.074	238.467	243.772	247.42	254.786	260.737	265.907	268.785	271.689	243.844	264.381	1.084	0.116789	0.00266484	0.00733819
Saci_0274	V		conserved protein	4027	3533	4756	4017	3483	2985	3907	5201	4569	5210	124.987	121.881	127.619	121.916	126.414	136.787	132.042	138.353	140.432	137.267	124.564	136.976	1.1	0.137062	0.00142234	0.00440163
Saci_0275	M		N-acetylglucosaminyltransferase	10468	9290	11902	10615	8669	6736	9667	13025	10650	12648	324.899	320.486	319.37	322.166	314.637	308.677	326.707	346.482	327.336	333.235	320.311	328.488	1.026	0.0364879	0.318505	0.421078
Saci_0276	S		conserved protein	43970	33434	57134	48195	40213	36178	63389	56399	55811	66989	1364.71	1153.4	1533.09	1462.72	1459.51	1657.85	2142.3	1500.29	1715.4	1764.95	1394.69	1756.16	1.259	0.332455	0.00640126	0.0156859
Saci_0277	R		conserved Archaeal protein	153927	125783	172448	139016	114568	115721	204358	196622	181627	218331	4777.48	4339.25	4627.35	4219.14	4158.19	5302.9	6906.51	5230.4	5582.45	5752.34	4424.28	5754.92	1.301	0.37935	0.000418987	0.00170741
Saci_0278	P		conserved Archaeal membrane protein	14547	14171	21142	16515	12477	7450	10188	15319	11970	14348	451.5	488.87	567.309	501.231	452.846	341.396	344.315	407.505	367.908	378.025	492.351	367.83	0.747	-0.42055	9.84992e-05	0.000539804
Saci_0279	R		conserved Archaeal protein	4323	3695	4713	4252	3604	2971	3764	5236	4327	5239	134.174	127.47	126.465	129.048	130.805	136.146	127.209	139.284	132.994	138.031	129.593	134.733	1.04	0.0562048	0.150131	0.22724
Saci_0280	F		conserved protein	14718	12986	13445	11694	9253	11448	14430	19721	15810	18100	456.808	447.99	360.774	354.914	335.833	524.603	487.678	524.604	485.933	476.879	391.264	499.94	1.278	0.353577	0.00200336	0.0058574
Saci_0281	A		DEAD box helicase	6174	5525	6761	6406	4889	4409	6356	8145	6686	8071	191.625	190.601	181.42	194.422	177.444	202.042	214.808	216.668	205.5	212.646	187.102	210.333	1.124	0.168942	0.000897562	0.0030677
Saci_0282	P		conserved membrane protein	8609	7901	9919	9161	7712	7470	9665	12763	10966	12266	267.2	272.568	266.159	278.037	279.903	342.312	326.64	339.513	337.049	323.171	272.774	333.737	1.223	0.29099	1.75223e-06	2.69193e-05
Saci_0283	S		conserved membrane protein	2007	1908	2291	1829	1736	1789	2236	2769	2611	2773	62.2919	65.822	61.4751	55.5103	63.0072	81.9807	75.5682	73.659	80.2512	73.0599	61.6213	76.9038	1.248	0.319358	0.000125607	0.000651458
Saci_0284	S		hypothetical protein	1758	1581	1805	1647	1309	1396	1785	2444	2104	2377	54.5636	54.5412	48.4341	49.9865	47.5095	63.9716	60.3261	65.0136	64.6681	62.6265	51.007	63.3212	1.241	0.312038	9.5598e-05	0.000529118
Saci_0285	S		conserved membrane protein	611	562	721	663	575	437	603	702	556	680	18.9638	19.3878	19.3468	20.1221	20.8693	20.0255	20.3791	18.6741	17.0891	17.9159	19.738	18.8167	0.953	-0.0697765	0.31919	0.421482
Saci_0286	M		conserved DedA family protein	1137	1029	1429	1093	1152	784	1000	1274	1111	1227	35.2895	35.4984	38.3448	33.1726	41.8112	35.9267	33.7961	33.8901	34.1475	32.3276	36.8233	34.0176	0.924	-0.114647	0.110196	0.176022
Saci_0287	S		conserved protein	811	752	927	912	606	643	821	1065	907	1112	25.1713	25.9424	24.8745	27.6793	21.9945	29.4654	27.7466	28.3304	27.8774	29.2977	25.1324	28.5435	1.135	0.18306	0.0159265	0.0340736
Saci_0288	R		conserved CBS domain protein	1800	1613	1910	1630	1357	1188	1686	2202	1863	2173	55.8672	55.6452	51.2516	49.4706	49.2516	54.44	56.9803	58.5761	57.2608	57.2518	52.2972	56.9018	1.088	0.12205	0.0345062	0.0660726
Saci_0289	R		conserved Archaeal protein	874	749	712	1054	455	340	688	860	652	878	27.1266	25.8389	19.1053	31.989	16.514	15.5805	23.2517	22.8771	20.0397	23.1326	24.1148	20.9763	0.871	-0.198597	0.292301	0.39444
Saci_0290	C	etfB	electron transfer flavoprotein	39892	35476	43911	38642	32533	29533	39639	43785	37987	44937	1238.14	1223.85	1178.28	1172.79	1180.77	1353.35	1339.65	1164.74	1167.56	1183.95	1198.76	1241.85	1.036	0.0508909	0.341688	0.446422
Saci_0291	C	etfA	electron transfer flavoprotein	45488	41602	51711	44948	38297	33246	45984	50561	44966	52831	1411.83	1435.18	1387.58	1364.17	1389.97	1523.49	1554.08	1344.99	1382.07	1391.93	1397.75	1439.31	1.03	0.0422473	0.367752	0.473742
Saci_0292	C		dehydrogenase	42997	40019	50994	43680	38983	33388	44430	48669	45246	52459	1334.51	1380.57	1368.34	1325.69	1414.87	1530	1501.56	1294.66	1390.67	1382.13	1364.8	1419.81	1.04	0.0569734	0.255596	0.352573
Saci_0293	C		ferredoxin-like protein	2454	2124	3234	2778	2422	2004	2488	2920	2698	2865	76.1656	73.2736	86.7789	84.3125	87.9052	91.8331	84.0848	77.6758	82.9252	75.4838	81.6872	82.4005	1.008	0.0117129	0.868295	0.904898
Saci_0294	G		glycosyl transferase	2218	2024	4219	4457	3423	2308	3304	3943	3405	4121	68.8408	69.8238	113.21	135.27	124.236	105.764	111.662	104.889	104.655	108.575	102.276	107.109	1.047	0.0664313	0.717937	0.789625
Saci_0295	G		conserved membrane protein	1384	1286	1393	1325	1085	791	1185	1231	1123	1222	42.9557	44.3643	37.3788	40.2138	39.3795	36.2475	40.0484	32.7462	34.5163	32.1959	40.8584	35.1509	0.86	-0.217654	0.0120493	0.0269173
Saci_0296	R		predicted Fe-S oxidoreductases	1091	999	1462	1591	1151	388	710	854	618	860	33.8617	34.4634	39.2303	48.2869	41.775	17.7801	23.9953	22.7175	18.9947	22.6583	39.5235	21.2292	0.538	-0.894654	9.33276e-06	9.27027e-05
Saci_0297	S		hypothetical protein	3020	2471	3606	2854	2319	1715	2300	3096	2439	3084	93.7328	85.2444	96.7608	86.6191	84.1669	78.5897	77.7311	82.3577	74.9646	81.2538	89.3048	78.9794	0.884	-0.177345	0.00498703	0.0125949
Saci_0298	S		conserved protein	13461	13054	17953	15205	13937	9932	12663	16355	14340	16004	417.794	450.336	481.738	461.473	505.836	455.133	427.96	435.064	440.752	421.655	463.435	436.113	0.941	-0.0877086	0.106936	0.171916
Saci_0299	C	dld	D-lactate dehydrogenase	27216	25615	35577	28737	26981	14643	20228	24213	22647	27862	844.712	883.664	954.648	872.17	979.261	671.014	683.628	644.098	696.074	734.077	906.891	685.778	0.756	-0.403162	7.08004e-06	7.50147e-05
Saci_0300	H	nadM	nicotinamide-nucleotide adenylyltransferase	7660	7238	9068	7466	6723	3960	5488	7156	6412	7770	237.746	249.696	243.324	226.594	244.008	181.467	185.473	190.359	197.078	204.715	240.274	191.818	0.798	-0.324677	9.57609e-06	9.46969e-05
Saci_0301	S		conserved Archaeal membrane protein	1602	1404	1791	1492	1443	904	1407	4401	3952	4141	49.7218	48.4351	48.0584	45.2823	52.3729	41.4257	47.5512	117.072	121.468	109.102	48.7741	87.3239	1.795	0.843671	0.0131342	0.028877
Saci_0302	H		haloacid dehalogenase-like hydrolase	1075	949	1241	1406	938	335	541	815	613	862	33.3651	32.7385	33.3001	42.6722	34.0442	15.3513	18.2837	21.6801	18.8411	22.711	35.224	19.3734	0.551	-0.858892	1.11264e-05	0.000106462
Saci_0303	H		conserved MIase like protein	601	527	918	970	813	235	411	377	353	480	18.6534	18.1804	24.633	29.4396	29.5074	10.7689	13.8902	10.0287	10.8497	12.6465	24.0828	11.6368	0.483	-1.0487	4.5513e-05	0.000296305
Saci_0304	S		conserved membrane protein	256	164	151	263	97	77	160	174	116	181	7.94556	5.65766	4.05183	7.98206	3.52057	3.52852	5.40738	4.62863	3.56535	4.76879	5.83154	4.37973	0.753	-0.409376	0.122056	0.192197
Saci_0305	C		selenium-binding protein	7106	6171	7814	6691	5661	3829	5596	5900	5148	5840	220.551	212.887	209.675	203.072	205.463	175.464	189.123	156.948	158.228	153.866	210.33	166.726	0.792	-0.335561	0.000130497	0.000669812
Saci_0306	I		acetyl-coenzyme A synthetase	97275	88262	124880	103983	99006	28937	39694	54929	48244	59056	3019.16	3044.86	3350.94	3155.89	3593.37	1326.04	1341.5	1461.18	1482.82	1555.94	3232.84	1433.5	0.443	-1.17322	1.01623e-09	1.25618e-07
Saci_0307	H		biotin/lipoate A/B protein ligase family protein	908	758	793	893	611	505	789	1003	800	1007	28.1819	26.1494	21.2788	27.1026	22.1759	23.1416	26.6652	26.6811	24.5886	26.5313	24.9777	25.5216	1.023	0.0321339	0.723296	0.793948
Saci_0308	S		conserved protein	2119	1830	2271	2198	1919	1586	1902	2328	2333	2441	65.7681	63.1312	60.9384	66.7094	69.6491	72.6783	64.2803	61.9279	71.7066	64.3127	65.2393	66.9812	1.026	0.0376198	0.535823	0.635504
Saci_0309	H	lipA	lipoic acid synthetase	11787	10932	12465	10413	9270	7726	10123	13230	12084	14155	365.837	377.131	334.477	316.035	336.45	354.043	342.118	351.935	371.412	372.94	345.986	358.49	1.036	0.0512984	0.339658	0.444553
Saci_0310	H		biotin/lipoate A/B protein ligase family protein	6238	5688	6538	5538	4933	4149	5742	7673	6663	8019	193.611	196.224	175.436	168.079	179.041	190.128	194.057	204.112	204.793	211.276	182.478	200.873	1.101	0.138849	0.0190409	0.0395944
Saci_0311	S		membrane protein	66	60	74	76	68	35	72	78	58	71	2.04846	2.06988	1.98566	2.3066	2.46802	1.60387	2.43332	2.0749	1.78268	1.87063	2.17573	1.95308	0.903	-0.147924	0.353962	0.459221
Saci_0312	G	citE	citryl-CoA lyase beta subunit-like protein	2800	2393	2960	2884	2207	1557	2327	2199	1767	2242	86.9046	82.5535	79.4265	87.5296	80.1019	71.3494	78.6436	58.4963	54.3102	59.0697	83.3032	64.3738	0.772	-0.373057	0.00243705	0.00682067
Saci_0313	Q		conserved Archaeal protein	993	880	948	946	768	766	1031	1337	1164	1340	30.8201	30.3582	25.438	28.7112	27.8742	35.1019	34.8438	35.566	35.7765	35.3048	28.6403	35.3186	1.233	0.302749	0.000297776	0.00129405
Saci_0314	S		hypothetical protein	7258	6369	8496	7282	5924	5001	6373	9448	7410	8552	225.269	219.717	227.976	221.009	215.009	229.17	215.383	251.329	227.752	225.319	221.796	229.791	1.036	0.0511209	0.252982	0.349402
Saci_0315	C		electron transfer flavoprotein	87462	81699	104668	85802	74604	75510	102010	112516	99942	115286	2714.59	2818.45	2808.59	2604.1	2707.71	3460.24	3447.54	2993.07	3071.8	3037.43	2730.69	3202.02	1.173	0.229699	0.000893687	0.00306219
Saci_0316	C		FixC	57270	54573	69297	53511	48233	49620	64561	75280	66543	77556	1777.51	1882.66	1859.47	1624.06	1750.59	2273.83	2181.91	2002.55	2045.25	2043.36	1778.86	2109.38	1.186	0.245845	0.000525411	0.00204736
Saci_0317	C		ferredoxin-like protein	6143	5962	7960	6339	6594	6763	7278	8135	8214	8686	190.662	205.677	213.593	192.389	239.326	309.914	245.968	216.402	252.464	228.849	208.329	250.719	1.203	0.266672	0.0186122	0.0387842
Saci_0318	C	fdhF	formate dehydrogenase	2366	2240	3206	2693	2350	949	1364	2352	1957	2383	73.4344	77.2754	86.0275	81.7327	85.292	43.4878	46.0979	62.5663	60.15	62.7846	80.7524	55.0173	0.682	-0.551568	0.000392321	0.00162252
Saci_0319	S		conserved protein	1836	1743	2344	2208	1733	754	1148	1949	1524	1832	56.9846	60.1299	62.8972	67.0129	62.8983	34.552	38.798	51.846	46.8414	48.2675	61.9846	44.061	0.712	-0.490131	0.000610441	0.0023178
Saci_0320	C	fdhF	formate dehydrogenase alpha chain	20323	19326	27641	23984	20193	7376	10834	19357	15661	19559	630.772	666.707	741.699	727.916	732.895	338.004	366.147	514.922	481.354	515.319	699.998	443.149	0.633	-0.659149	0.000195218	0.000918307
Saci_0321	R		hypothetical protein	4676	4352	5316	4567	4028	2052	2599	4383	3698	4313	145.131	150.135	142.646	138.609	146.194	94.0327	87.8362	116.594	113.661	113.634	144.543	105.152	0.728	-0.458069	0.000106396	0.000571813
Saci_0322	S		conserved protein	2797	2311	3158	2846	1948	1511	2185	3449	2405	3104	86.8114	79.7247	84.7395	86.3763	70.7017	69.2414	73.8446	91.7479	73.9196	81.7807	81.6707	78.1068	0.957	-0.0637586	0.459843	0.564652
Saci_0323	S		conserved protein	1452	1193	1378	1354	1197	873	1153	1561	1265	1571	45.0662	41.156	36.9763	41.094	43.4445	40.0051	38.9669	41.5246	38.8808	41.391	41.5474	40.1537	0.967	-0.0486976	0.418769	0.525196
Saci_0324	P		hypothetical membrane protein	508	459	630	770	491	245	436	592	412	547	15.767	15.8345	16.905	23.3695	17.8206	11.2271	14.7351	15.748	12.6632	14.4117	17.9393	13.757	0.768	-0.380202	0.0133838	0.0293967
Saci_0325	C	hdrB	heterodisulfide reductase B	29701	30594	61801	52875	51934	7010	10218	15862	12644	16203	921.84	1055.43	1658.32	1604.76	1884.92	321.233	345.329	421.95	388.624	426.899	1425.05	380.807	0.267	-1.90357	8.86807e-07	1.61245e-05
Saci_0326	C		4Fe-4S binding domain protein	30412	30548	59314	55350	48365	6364	9934	15413	11555	15417	943.908	1053.84	1591.59	1679.88	1755.38	291.63	335.731	410.006	355.152	406.19	1404.92	359.742	0.256	-1.96507	4.33826e-07	9.98669e-06
Saci_0327	S		conserved protein	31069	32745	62008	53489	50771	6412	9755	14864	11708	15111	964.299	1129.63	1663.88	1623.39	1842.71	293.829	329.681	395.402	359.855	398.128	1444.78	355.379	0.246	-2.02307	2.14518e-07	6.5176e-06
Saci_0328	C	hdrA	heterodisulfide reductase A	60538	63078	120389	107625	100092	12893	19168	29467	22707	29895	1878.94	2176.06	3230.43	3266.42	3632.79	590.82	647.804	783.861	697.918	787.64	2836.93	701.609	0.247	-2.01543	2.72753e-07	7.49229e-06
Saci_0329	C		conserved protein	135340	137227	254072	223734	207696	24206	37152	55501	42241	54658	4200.59	4734.05	6817.59	6790.34	7538.22	1109.24	1255.59	1476.4	1298.31	1440.07	6016.16	1315.92	0.219	-2.19269	4.38712e-08	2.27008e-06
Saci_0330	S		conserved protein	37193	34172	54188	51385	41280	14306	20806	25413	21903	27922	1154.37	1178.86	1454.04	1559.54	1498.24	655.571	703.162	676.019	673.206	735.658	1369.01	688.723	0.503	-0.9911	2.19694e-07	6.5176e-06
Saci_0331	I		pyridine nucleotide-disulphide oxidoreductase	136088	135720	213466	173406	167105	61303	82877	98185	90000	105653	4223.81	4682.06	5728	5262.88	6064.99	2809.2	2800.92	2611.85	2766.22	2783.63	5192.35	2754.37	0.53	-0.914671	5.79953e-07	1.2166e-05
Saci_0332	C		conserved Archaeal protein	53606	51768	80361	75577	64398	22821	31763	38153	33485	40484	1663.79	1785.89	2156.35	2293.77	2337.29	1045.77	1073.47	1014.92	1029.19	1066.63	2047.42	1045.99	0.511	-0.96893	4.13896e-07	9.79701e-06
Saci_0333	S		conserved protein	79380	81452	129994	105109	105344	38973	49717	58321	54911	64011	2463.74	2809.93	3488.17	3190.06	3823.41	1785.93	1680.24	1551.42	1687.73	1686.49	3155.06	1678.36	0.532	-0.910631	3.12715e-06	4.09289e-05
Saci_0334	C	hdrC	metabolism heterodisulfide reductase C	25710	24345	39907	37349	30667	6350	9437	13210	9520	12934	797.97	839.852	1070.84	1133.54	1113.04	290.988	318.934	351.403	292.605	340.771	991.049	318.94	0.322	-1.63546	1.43687e-08	1.03918e-06
Saci_0335	O		conserved protein	25312	24036	40515	34948	31419	13913	18679	25247	21416	24189	785.617	829.192	1087.15	1060.67	1140.34	637.562	631.278	671.603	658.238	637.305	980.594	647.197	0.66	-0.599435	8.4669e-05	0.000483048
Saci_0336	C		conserved protein	62171	61432	98760	91298	72519	26303	40904	54672	42213	51472	1929.62	2119.28	2650.06	2770.9	2632.04	1205.33	1382.4	1454.35	1297.45	1356.13	2420.38	1339.13	0.553	-0.853899	3.95147e-06	4.99546e-05
Saci_0337	R		conserved protein	17475	17141	30919	26787	22851	6411	9724	12276	9599	12367	542.378	591.329	829.658	812.987	829.365	293.783	328.634	326.558	295.033	325.832	721.143	313.968	0.435	-1.19956	1.04761e-06	1.79302e-05
Saci_0338	C	pdhD	dihydrolipoamide dehydrogenase	15120	14382	23922	23615	18266	5641	9172	11885	9150	11844	469.285	496.149	641.906	716.717	662.955	258.498	309.978	316.157	281.233	312.052	597.402	295.584	0.495	-1.01489	3.62622e-06	4.61047e-05
Saci_0339	S		conserved protein	1733	1597	2439	2069	1914	1113	1353	1707	1577	1731	53.7877	55.0932	65.4464	62.7943	69.4676	51.0031	45.7262	45.4084	48.4704	45.6065	61.3178	47.2429	0.77	-0.376807	0.000411879	0.00168772
Saci_0340	O		conserved protein	4280	3829	5720	4598	4609	2615	3143	4163	3740	4063	132.84	132.093	153.486	139.55	167.281	119.832	106.221	110.741	114.952	107.047	145.05	111.759	0.77	-0.376422	0.000200299	0.000938244
Saci_0341	S		hypothetical protein	447	417	511	425	391	212	266	460	322	390	13.8737	14.3856	13.7118	12.8988	14.1911	9.71488	8.98977	12.2366	9.89693	10.2753	13.8122	10.2227	0.741	-0.431668	0.000609566	0.0023178
Saci_0342	S		conserved protein	2012	1930	2993	2867	2372	594	971	2101	1587	2199	62.4471	66.581	80.312	87.0136	86.0905	27.22	32.816	55.8894	48.7777	57.9368	76.4889	44.528	0.584	-0.776016	0.00285981	0.00779788
Saci_0343	R		radical SAM domain protein	8528	8223	14144	12004	10888	2594	3534	8321	6568	8442	264.686	283.676	379.53	364.322	395.174	118.87	119.436	221.35	201.873	222.42	337.478	176.79	0.524	-0.931109	0.000894571	0.00306219
Saci_0344	R		radical SAM domain protein	9298	9198	14894	13202	11374	2726	3691	9343	6879	8987	288.585	317.312	399.655	400.681	412.813	124.919	124.742	248.536	211.432	236.779	363.809	189.281	0.521	-0.941021	0.000949129	0.00318044
Saci_0345	H		biotin/lipoate A/B protein ligase family	10952	10880	17523	15779	13501	2944	4313	10656	8081	10517	339.921	375.337	470.2	478.894	490.012	134.909	145.763	283.464	248.376	277.09	430.873	217.92	0.506	-0.981944	0.000943083	0.0031653
Saci_0346			conserved protein	246	212	297	239	217	121	168	250	202	222	7.63519	7.31356	7.96949	7.25366	7.8759	5.54481	5.67775	6.65033	6.20863	5.84901	7.60956	5.98611	0.788	-0.343773	0.00247473	0.00690018
Saci_0347	S		conserved protein	1186	1024	1592	1389	1212	653	852	1292	1032	1213	36.8103	35.3259	42.7186	42.1562	43.9889	29.9237	28.7943	34.3689	31.7194	31.9588	40.2	31.353	0.78	-0.357837	0.000644621	0.00239847
Saci_0348	R		conserved protein	486	492	761	648	619	222	285	433	397	425	15.0841	16.973	20.4201	19.6668	22.4663	10.1731	9.6319	11.5184	12.2021	11.1974	18.9221	10.9446	0.579	-0.787622	2.972e-05	0.000218241
Saci_0349	E	gcs3	glycine cleavage H-protein	3215	2820	3882	3830	2826	943	1384	2231	1757	2318	99.7851	97.2841	104.167	116.241	102.568	43.2129	46.7739	59.3475	54.0028	61.0721	104.009	52.8818	0.509	-0.973894	7.41591e-07	1.42598e-05
Saci_0350	E	gcs2	glycine cleavage H-protein	13250	12542	21147	19484	15815	4002	6247	8829	6797	9079	411.245	432.673	567.444	591.34	573.997	183.391	211.124	234.863	208.911	239.203	515.34	215.499	0.418	-1.25734	4.06607e-07	9.76718e-06
Saci_0351	H		biotin/lipoate A/B protein ligase	19518	19132	31822	29271	25241	6367	9281	13339	10809	13654	605.787	660.014	853.889	888.376	916.109	291.767	313.662	354.835	332.223	359.74	784.835	330.446	0.421	-1.24771	5.24768e-07	1.1336e-05
Saci_0352	S		conserved protein	1840	1689	2854	2763	2296	591	937	1166	963	1269	57.1087	58.267	76.5822	83.8572	83.3321	27.0825	31.667	31.0171	29.5986	33.4342	71.8295	30.5599	0.426	-1.23151	7.12361e-07	1.40605e-05
Saci_0353	R		conserved Archaeal protein	1795	1554	2562	2557	2036	482	956	1193	913	1219	55.712	53.6098	68.7469	77.6051	73.8956	22.0876	32.3091	31.7354	28.0618	32.1168	65.9139	29.2621	0.445	-1.16875	2.9422e-06	3.92e-05
Saci_0354	S		conserved protein	2923	2452	3594	3489	2723	1277	2047	2810	2153	2642	90.7221	84.5889	96.4388	105.891	98.8299	58.5184	69.1807	74.7497	66.1742	69.6085	95.2942	67.6463	0.71	-0.493488	4.02988e-05	0.000276743
Saci_0355	K		conserved protein	5924	5659	6929	5736	5007	2182	3075	3849	3300	3935	183.865	195.224	185.928	174.088	181.726	99.9899	103.923	102.388	101.428	103.675	184.166	102.281	0.555	-0.848307	1.18649e-10	4.22743e-08
Saci_0356	S		conserved protein	2646	2442	3255	2760	2178	974	1398	1808	1505	1829	82.1248	84.2439	87.3424	83.7662	79.0494	44.6335	47.247	48.0952	46.2574	48.1884	83.3053	46.8843	0.563	-0.828924	7.63883e-10	1.25618e-07
Saci_0357	S		conserved Archaeal protein	10506	9277	12342	10711	8686	4464	6841	7705	6118	7249	326.078	320.037	331.176	325.079	315.254	204.562	231.199	204.963	188.042	190.989	323.525	203.951	0.63	-0.665803	7.94208e-08	3.52957e-06
Saci_0358	S		hypothetical membrane protein	143	114	123	165	86	63	104	160	96	144	4.43834	3.93276	3.30049	5.00776	3.12133	2.88697	3.5148	4.25621	2.95064	3.79395	3.96014	3.48051	0.883	-0.179289	0.312633	0.415289
Saci_0359	R		universally conserved protein	4194	3883	4999	4206	3819	2964	3670	5024	4237	4642	130.171	133.955	134.14	127.652	138.609	135.825	124.032	133.645	130.228	122.302	132.905	129.206	0.972	-0.0408487	0.342454	0.446717
Saci_0360	R		conserved protein	67582	58792	74608	63610	51864	28263	43435	36866	30489	34066	2097.57	2028.2	2001.98	1930.57	1882.38	1295.15	1467.94	980.684	937.104	897.533	1988.14	1115.68	0.561	-0.833624	4.80622e-05	0.000304787
Saci_0361	J	gatA	glutamyl-tRNA(Gln) amidotransferase subunit A	3890	3662	5120	4316	3725	1929	2404	3741	3305	3980	120.735	126.331	137.386	130.991	135.197	88.3962	81.2459	99.5155	101.582	104.861	130.128	95.12	0.731	-0.451434	5.60551e-05	0.000344537
Saci_0362	L	sac7e	DNA-bindign protein 7e	44295	38000	72585	59901	47925	23448	44650	44458	36936	49507	1374.8	1310.92	1947.69	1818	1739.41	1074.5	1509	1182.64	1135.26	1304.36	1638.17	1241.15	0.758	-0.40039	0.00874084	0.0204935
Saci_0363	C		molybdopterin oxidoreductase	8536	7412	8507	7656	6347	4481	6311	6856	5690	6707	264.935	255.699	228.271	232.36	230.361	205.341	213.287	182.379	174.887	176.709	242.325	190.521	0.786	-0.347348	0.000354144	0.00148955
Saci_0364	P		transporter protein	791	639	874	912	661	482	732	885	818	889	24.5505	22.0442	23.4523	27.6793	23.9907	22.0876	24.7388	23.5422	25.1419	23.4224	24.3434	23.7866	0.977	-0.0330704	0.646121	0.730291
Saci_0365	S		conserved protein	10129	9331	10534	8888	7294	6165	8430	11384	9590	11552	314.377	321.9	282.662	269.751	264.732	282.511	284.901	302.829	294.756	304.359	290.685	293.871	1.011	0.015858	0.791249	0.849676
Saci_0366	I		glutaconate CoA-transferase	4879	4557	5048	4334	3698	2961	4034	5655	4920	5712	151.431	157.207	135.454	131.537	134.217	135.688	136.334	150.43	151.22	150.493	141.969	144.833	1.02	0.0292321	0.637968	0.725334
Saci_0367	I		coenzyme A transferase	6791	5762	7749	7183	5845	3210	4818	5941	4650	5594	210.775	198.777	207.931	218.004	212.141	147.098	162.83	158.038	142.922	147.384	209.526	151.654	0.724	-0.466283	4.36375e-07	9.98669e-06
Saci_0368	Q	oplA	5-oxoprolinase	14556	13548	16456	13936	12343	10638	13764	17517	15827	18462	451.78	467.378	441.569	422.958	447.983	487.485	465.17	465.975	486.456	486.416	446.333	478.3	1.072	0.0997976	0.0165628	0.0351643
Saci_0369	Q	oplA	5-oxoprolinase	25193	23287	28145	22971	20935	17982	23796	29407	26974	30590	781.924	803.353	755.223	697.171	759.825	824.023	804.213	782.265	829.068	805.951	759.499	809.104	1.065	0.0912716	0.0472098	0.0860294
Saci_0370	Q		hypothetical protein	1307	1155	1518	1503	1208	847	1084	1430	1175	1455	40.5658	39.8451	40.7329	45.6161	43.8437	38.8137	36.635	38.0399	36.1146	38.3347	42.1207	37.5876	0.892	-0.164344	0.00923774	0.0214104
Saci_0371	G		conserved Archaeal membrane protein	3473	3023	3680	3623	3016	2306	2900	3759	3160	3656	107.793	104.287	98.7465	109.958	109.464	105.672	98.0088	99.9943	97.1252	96.3242	106.05	99.4249	0.937	-0.0932526	0.0545085	0.0969476
Saci_0372	E	ape2	leucyl aminopeptidase	52226	46580	48617	42294	35929	32307	46156	40156	36034	41195	1620.96	1606.91	1304.55	1283.63	1304.02	1480.47	1559.89	1068.2	1107.53	1085.36	1424.01	1260.29	0.885	-0.17631	0.18974	0.274493
Saci_0373	J		leucyl-tRNA synthetase	39109	37262	46006	39653	35900	25158	32835	43344	39215	43777	1213.84	1285.46	1234.49	1203.47	1302.97	1152.86	1109.7	1153.01	1205.3	1153.39	1248.05	1154.85	0.925	-0.111951	0.00973645	0.0222877
Saci_0374	R		conserved Archaeal protein	7113	6640	8061	7348	6101	5317	7339	9764	8639	9547	220.769	229.066	216.303	223.012	221.433	243.651	248.03	259.735	265.527	251.534	222.117	253.695	1.142	0.191914	0.000153341	0.000758186
Saci_0375	E		peptidase	8903	8100	9758	8021	7180	6014	8315	10213	9126	10309	276.325	279.433	261.839	243.438	260.594	275.591	281.015	271.679	280.495	271.61	264.326	276.078	1.044	0.0627647	0.151019	0.228118
Saci_0376	S		conserved protein	2046	1808	1966	1768	1381	1260	1727	2668	2067	2403	63.5024	62.3722	52.7542	53.6589	50.1227	57.7394	58.3659	70.9723	63.5309	63.3116	56.4821	62.784	1.112	0.153347	0.0875552	0.144411
Saci_0377	S		conserved Archaeal protein	2371	2071	2308	2563	1756	1491	2298	3220	2612	3148	73.5895	71.4452	61.9312	77.7872	63.7331	68.3249	77.6635	85.6562	80.2819	82.94	69.6973	78.9733	1.134	0.181091	0.0408212	0.0754378
Saci_0378	J		pP-loop family protein	8100	7394	8855	7812	6489	5730	8003	10789	9517	11219	251.402	255.078	237.609	237.095	235.515	262.577	270.47	287.002	292.513	295.586	243.34	281.629	1.158	0.211027	0.000510918	0.00201202
Saci_0379	E		conserved Archaeal protein	9548	8476	12933	11048	9748	8426	10649	13456	11147	12812	296.345	292.404	347.035	335.307	353.799	386.121	359.895	357.947	342.612	337.556	324.978	356.826	1.098	0.134706	0.0543813	0.0968763
Saci_0380	G	sfsA	sugar fermentation stimulation protein	2165	2008	2611	2511	2116	1566	2119	2950	2638	3057	67.1958	69.2718	70.0617	76.209	76.7991	71.7618	71.614	78.4739	81.0811	80.5424	71.9075	76.6946	1.067	0.093558	0.129457	0.201851
Saci_0381	O	sir2	silent information regulator	4150	3844	5229	4277	4110	3102	4009	5175	4815	5165	128.805	132.61	140.311	129.807	149.17	142.149	135.489	137.662	147.993	136.082	136.141	139.875	1.027	0.0390334	0.436113	0.541189
Saci_0382	S		hypothetical membrane protein	696	721	1169	937	1000	226	294	446	375	550	21.602	24.873	31.3681	28.438	36.2945	10.3564	9.93606	11.8642	11.5259	14.4908	28.5151	11.6347	0.409	-1.28908	3.45793e-06	4.4732e-05
Saci_0383	E		permease	10529	10532	15821	13338	13583	3123	4691	6544	6014	7244	326.792	363.332	424.529	404.809	492.988	143.111	158.538	174.079	184.845	190.857	402.49	170.286	0.423	-1.24023	3.36202e-07	8.90535e-06
Saci_0384	S		conserved Archaeal protein	3928	3802	3484	2945	2255	2112	3440	5431	3867	4361	121.915	131.161	93.4872	89.3809	81.8441	96.7822	116.259	144.472	118.855	114.899	103.558	118.253	1.143	0.192468	0.203368	0.291181
Saci_0385	I		3-hydroxyisobutyrate dehydrogenase	12915	11374	14963	11974	11655	11216	12273	17360	15971	17345	400.847	392.379	401.507	363.412	423.012	513.972	414.78	461.799	490.882	456.987	396.231	467.684	1.18	0.23912	0.00208223	0.00606581
Saci_0386	S		conserved protein	52800	48200	63948	53351	45230	42818	54690	73833	65495	72418	1638.77	1662.8	1715.94	1619.21	1641.6	1962.13	1848.31	1964.05	2013.04	1907.99	1655.66	1939.11	1.171	0.227978	3.20259e-05	0.000231356
Saci_0387	S		hypothetical protein	4720	3923	5606	4432	4255	4054	4636	5945	5294	5800	146.496	135.335	150.427	134.511	154.433	185.774	156.679	158.145	162.715	152.812	144.241	163.225	1.131	0.177878	0.01414	0.03075
Saci_0388	V		conserved Archaeal membrane protein	2187	1943	2153	1836	1677	1570	2085	2727	2457	2529	67.8787	67.0295	57.7721	55.7227	60.8659	71.9451	70.4649	72.5418	75.5179	66.6313	61.8538	71.4202	1.155	0.20757	0.00765835	0.0183817
Saci_0389	V		ABC transporter	3914	3533	3853	3836	2610	2324	3439	4885	3948	4899	121.48	121.881	103.389	116.423	94.7286	106.497	116.225	129.947	121.345	129.073	111.58	120.618	1.081	0.112948	0.188408	0.272921
Saci_0390	O		conserved protein	2703	2403	3009	2651	2349	2068	2699	3595	3265	3417	83.8939	82.8985	80.7414	80.458	85.2557	94.7659	91.2158	95.6317	100.352	90.0273	82.6495	94.3986	1.142	0.191816	0.000691201	0.00250631
Saci_0391	H		conserved Archaeal protein	667	658	784	687	556	485	673	935	858	981	20.7019	22.6996	21.0373	20.8505	20.1797	22.2251	22.7448	24.8722	26.3713	25.8463	21.0938	24.4119	1.158	0.211903	0.0086606	0.0203667
Saci_0392	S		conserved Archaeal membrane protein	865	860	997	833	778	595	795	1020	869	1005	26.8473	29.6682	26.7528	25.2816	28.2371	27.2658	26.8679	27.1333	26.7094	26.4786	27.3574	26.891	0.983	-0.0245866	0.659678	0.741998
Saci_0393	S		hypothetical protein	5798	4774	6202	5616	4556	4139	5387	7577	6569	7704	179.955	164.693	166.42	170.446	165.358	189.669	182.06	201.558	201.904	202.976	169.374	195.633	1.155	0.208079	0.000467078	0.00186245
Saci_0394	H		methyltransferase	5564	4951	5861	4883	4411	3775	4941	6597	5843	6636	172.692	170.799	157.27	148.199	160.095	172.989	166.987	175.489	179.589	174.838	161.811	173.978	1.075	0.104719	0.0428021	0.0787714
Saci_0395	H		methylase	3521	3138	3539	3093	2727	2419	3195	4102	3663	4313	109.282	108.254	94.963	93.8727	98.9751	110.85	107.979	109.119	112.585	113.634	101.07	110.833	1.097	0.133205	0.0230942	0.0469267
Saci_0396	H		universally conserved protein	5088	4536	4994	4541	3586	3168	4496	5755	5095	5970	157.918	156.483	134.005	137.82	130.152	145.173	151.947	153.091	156.599	157.291	143.276	152.82	1.067	0.093278	0.14298	0.218646
Saci_0397	H		conserved Archaeal protein	4859	4478	4997	4283	3569	2802	3917	4622	4081	4830	150.81	154.482	134.086	129.989	129.535	128.401	132.379	122.951	125.433	127.255	139.78	127.284	0.911	-0.135163	0.0352742	0.0673691
Saci_0398	H		methylase	3947	3661	3949	3492	3090	2413	3101	3737	3309	3836	122.504	126.297	105.965	105.982	112.15	110.575	104.802	99.4091	101.705	101.067	114.58	103.512	0.903	-0.146782	0.0286281	0.0560224
Saci_0399	H		precorrin-8X methylmutase	3855	3497	3600	3180	2432	1479	2188	2482	2113	2626	119.649	120.639	96.5998	96.5132	88.2682	67.775	73.9459	66.0245	64.9448	69.1869	104.334	68.3754	0.655	-0.609686	2.79482e-05	0.000209376
Saci_0400	H		precorrin-8X methylmutase	1372	1246	1391	1382	998	832	1244	1718	1610	1897	42.5832	42.9844	37.3251	41.9438	36.2219	38.1263	42.0424	45.7011	49.4847	49.98	40.2117	45.0669	1.122	0.165765	0.0760037	0.128593
Saci_0401	H	cbiG	cobalamin biosynthesis protein	4153	3617	3987	4086	2670	2069	3456	5007	4048	5080	128.898	124.779	106.984	124.01	96.9063	94.8117	116.799	133.193	124.419	133.842	116.316	120.613	1.038	0.0533517	0.623212	0.714398
Saci_0402	E		asparaginase	2761	2435	2596	2470	1885	1535	2033	2968	2556	3173	85.6941	84.0024	69.6592	74.9646	68.4151	70.3412	68.7075	78.9527	78.5607	83.5987	76.5471	76.0322	0.994	-0.00901705	0.912276	0.935829
Saci_0404	S		hypothetical protein	2895	2793	3009	2662	2427	1623	2277	2836	2673	3023	89.8531	96.3527	80.7414	80.7918	88.0867	74.3738	76.9538	75.4413	82.1568	79.6466	87.1651	77.7145	0.892	-0.165104	0.0141348	0.03075
Saci_0405	N		hypothetical protein	1256	1247	1297	1095	1008	801	991	1264	1195	1279	38.9829	43.0189	34.8028	33.2333	36.5848	36.7057	33.492	33.6241	36.7293	33.6977	37.3245	34.8497	0.934	-0.0990848	0.201726	0.289202
Saci_0406	N		hypothetical protein	35276	31645	36692	31989	26310	25088	33061	43587	36990	41983	1094.87	1091.69	984.567	970.868	954.908	1149.66	1117.33	1159.47	1136.92	1106.12	1019.38	1133.9	1.112	0.153598	0.00658471	0.0161177
Saci_0407	S		hypothetical protein	399	354	473	414	323	226	296	314	287	277	12.3839	12.2123	12.6921	12.5649	11.7231	10.3564	10.0037	8.35281	8.82118	7.29809	12.3153	8.96643	0.726	-0.462318	0.000819901	0.00287288
Saci_0408	S		hypothetical protein	572	471	613	543	522	333	464	423	369	390	17.7534	16.2485	16.4488	16.4801	18.9457	15.2597	15.6814	11.2524	11.3415	10.2753	17.1753	12.7621	0.741	-0.432609	0.00548449	0.0136652
Saci_0409			hypothetical protein	5251	4525	5656	5385	4392	3647	4766	6522	5349	6314	162.977	156.103	151.769	163.435	159.405	167.123	161.072	173.494	164.406	166.354	158.738	166.49	1.049	0.0688611	0.072931	0.123966
Saci_0410	E		zinc-binding dehydrogenase	7465	6529	8949	7866	6636	5783	7703	9412	8390	9803	231.694	225.237	240.131	238.734	240.85	265.005	260.332	250.372	257.873	258.278	235.329	258.372	1.098	0.134673	0.00154064	0.00470222
Saci_0411	H	cobD	cobalamin biosynthesis protein	673	595	648	679	523	435	642	749	690	744	20.8881	20.5263	17.388	20.6077	18.982	19.9338	21.6971	19.9244	21.2077	19.6021	19.6784	20.473	1.041	0.0573342	0.420861	0.526442
Saci_0412	H		conserved Archaeal membrane protein	511	423	501	536	317	245	435	549	452	530	15.8601	14.5926	13.4435	16.2676	11.5054	11.2271	14.7013	14.6041	13.8926	13.9638	14.3338	13.6778	0.955	-0.0658446	0.565685	0.661851
Saci_0413	H		cobyrinic acid A%2CC-diamide synthase	3784	3328	3815	3819	2779	2226	3364	4120	3435	4223	117.445	114.809	102.369	115.907	100.862	102.006	113.69	109.597	105.578	111.263	110.279	108.427	0.983	-0.0241863	0.667743	0.746973
Saci_0414	F		GMP synthase	6777	5924	6396	6276	4689	4881	7744	8439	7381	8735	210.34	204.366	171.626	190.477	170.185	223.671	261.717	224.488	226.861	230.14	189.399	233.376	1.232	0.301253	0.00126488	0.003992
Saci_0415	O		peptidase family M48 transmebrane protein	36660	34449	46501	39157	36202	27274	36451	45422	38512	43825	1137.83	1188.42	1247.77	1188.42	1313.93	1249.83	1231.9	1208.28	1183.7	1154.65	1215.27	1205.67	0.992	-0.0114576	0.7962	0.852934
Saci_0416	T		CBS domain protein	4095	3738	5397	4547	3793	3402	4471	5846	4938	5762	127.098	128.953	144.819	138.002	137.665	155.896	151.103	155.511	151.773	151.811	135.307	153.219	1.132	0.179208	0.00109308	0.00354532
Saci_0417	S		hypothetical protein	428	428	579	481	471	423	473	685	619	671	13.284	14.7651	15.5365	14.5984	17.0947	19.3839	15.9856	18.2219	19.0255	17.6788	15.0557	18.0591	1.199	0.262237	0.00960639	0.022058
Saci_0418	S		conserved membrane protein	2442	2294	2491	2399	2045	1771	2487	3287	2855	3206	75.7932	79.1382	66.8417	72.8098	74.2222	81.1559	84.051	87.4385	87.7507	84.4681	73.761	84.9728	1.152	0.204613	0.00173527	0.00518251
Saci_0421	M		conserved Archaeal membrane protein	3250	3036	4199	3477	3486	2681	3302	4374	4013	4439	100.871	104.736	112.673	105.527	126.523	122.857	111.595	116.354	123.343	116.954	110.066	118.22	1.074	0.103122	0.12251	0.192639
Saci_0422	C		nucleotidyl transferase	8008	7271	8898	7925	6464	5893	7791	10276	8894	10504	248.547	250.834	238.763	240.524	234.608	270.046	263.306	273.355	273.364	276.748	242.655	271.364	1.118	0.161359	0.000353041	0.00148772
Saci_0423	M		epimerase	31942	28583	33851	29034	25547	23489	29452	37040	33403	37265	991.395	986.054	908.334	881.184	927.215	1076.38	995.364	985.313	1026.67	981.817	938.836	1013.11	1.079	0.109817	0.0289058	0.056417
Saci_0424	G		oxidoreductase	7601	6800	9008	8066	6745	5121	6595	8360	7432	8589	235.915	234.586	241.714	244.804	244.806	234.669	222.886	222.387	228.429	226.293	240.365	226.933	0.944	-0.0830533	0.0197675	0.0409142
Saci_0425	E		gamma-glutamyltranspeptidase	15349	13972	16335	14649	12252	10735	14518	18467	15824	17765	476.392	482.005	438.322	444.598	444.68	491.93	490.652	491.246	486.363	468.052	457.199	485.649	1.062	0.0870836	0.0398769	0.0740619
Saci_0426	S		conserved protein	1880	1728	2369	2219	1787	1515	1889	2359	2122	2403	58.3502	59.6124	63.5681	67.3468	64.8582	69.4247	63.8409	62.7525	65.2214	63.3116	62.7471	64.9102	1.034	0.0484129	0.368972	0.474545
Saci_0427	R		conserved Archaeal protein	1179	1118	1439	1344	1110	1017	1159	1489	1342	1533	36.593	38.5687	38.6131	40.7905	40.2869	46.6039	39.1697	39.6094	41.2475	40.3898	38.9704	41.404	1.062	0.0865312	0.168638	0.249912
Saci_0428	J		hypothetical protein	14086	12931	13716	11951	9670	9773	13178	18206	15309	17357	437.192	446.093	368.045	362.714	350.968	447.847	445.365	484.303	470.535	457.303	393.002	461.071	1.173	0.230522	0.00739773	0.0177946
Saci_0430	S		conserved membrane protein	2987	2762	3658	3170	2931	2416	3114	3827	3234	3678	92.7085	95.2833	98.1562	96.2097	106.379	110.713	105.241	101.803	99.3996	96.9038	97.7474	102.812	1.052	0.0725581	0.176876	0.259769
Saci_0431	S		conserved protein	2621	2105	2935	2604	1887	1828	2458	3290	2642	3138	81.3489	72.6181	78.7557	79.0315	68.4877	83.7679	83.0709	87.5183	81.204	82.6765	76.0484	83.6475	1.1	0.137154	0.0240224	0.0485467
Saci_0432	S		conserved Archaeal membrane protein	98309	94843	122193	94797	94943	92786	105309	125579	120131	128165	3051.25	3271.89	3278.84	2877.09	3445.91	4251.91	3559.04	3340.57	3692.32	3376.75	3185	3644.12	1.144	0.194257	0.020705	0.0426166
Saci_0433	S		hypothetical protein	67	65	74	91	81	63	79	80	90	88	2.0795	2.24237	1.98566	2.76186	2.93985	2.88697	2.66989	2.1281	2.76622	2.31853	2.40185	2.55394	1.061	0.0847962	0.609973	0.702717
Saci_0434	O		protein-L-isoaspartate O-methyltransferase	1382	1210	1567	1558	1110	943	1379	1853	1580	1878	42.8936	41.7425	42.0478	47.2854	40.2869	43.2129	46.6049	49.2922	48.5626	49.4794	42.8512	47.4304	1.107	0.147015	0.0278383	0.0546211
Saci_0435	L		conserved Archaeal protein	9660	8575	10888	9155	8124	7141	9605	12603	11246	13040	299.821	295.82	292.161	277.855	294.856	327.236	324.612	335.256	345.655	343.563	292.102	335.264	1.148	0.1989	0.000109961	0.000586723
Saci_0436	S		conserved protein	2611	2326	2955	2647	2296	1995	2415	3322	3087	3466	81.0385	80.2422	79.2924	80.3366	83.3321	91.4207	81.6177	88.3696	94.8814	91.3183	80.8484	89.5215	1.107	0.147079	0.00759293	0.0182444
Saci_0437	R		conserved Archaeal protein	2275	2063	2401	2402	1649	1456	2164	2832	2379	2822	70.61	71.1692	64.4267	72.9008	59.8496	66.7211	73.1348	75.3349	73.1205	74.3509	67.7913	72.5324	1.07	0.0979006	0.138945	0.213503
Saci_0438	S		conserved protein	486	343	514	553	363	304	500	645	526	698	15.0841	11.8328	13.7923	16.7836	13.1749	13.9308	16.8981	17.1578	16.167	18.3901	14.1335	16.5088	1.169	0.225407	0.0582823	0.102594
Saci_0439	S		conserved protein	2012	1683	2019	2183	1421	1315	2181	2948	2364	2855	62.4471	58.06	54.1764	66.2542	51.5745	60.2597	73.7094	78.4207	72.6595	75.2203	58.5024	72.0539	1.232	0.30135	0.0046607	0.0119059
Saci_0440	O		peptidase family M50 protein	3966	3552	4433	3700	3290	2776	3566	4281	3559	3912	123.094	122.537	118.952	112.295	119.409	127.21	120.517	113.88	109.389	103.069	119.257	114.813	0.962	-0.0553669	0.351682	0.456796
Saci_0441	O		membrane protein	289	300	291	286	264	191	267	332	298	321	8.96979	10.3494	7.80849	8.68012	9.58174	8.75256	9.02357	8.83164	9.15927	8.45735	9.0779	8.84488	0.975	-0.0360829	0.699127	0.773524
Saci_0442	S		hypothetical membrane protein	32	20	36	41	21	19	24	35	24	42	0.993195	0.689959	0.965998	1.24435	0.762184	0.870673	0.811107	0.931046	0.737659	1.10657	0.931138	0.891411	0.957	-0.0634483	0.781193	0.842537
Saci_0443	F		conserved protein	1788	1613	1852	1662	1243	934	1417	1879	1508	1939	55.4948	55.6452	49.6953	50.4418	45.114	42.8005	47.8891	49.9839	46.3496	51.0866	51.2782	47.6219	0.929	-0.105903	0.161338	0.241086
Saci_0444	D		universally conserved ATP-binding protein	15790	14055	17608	15646	12967	11723	15683	19192	16968	19024	490.08	484.868	472.481	474.857	470.631	537.205	530.025	510.532	521.525	501.223	478.583	520.102	1.087	0.119974	0.00298	0.00804673
Saci_0445	S		conserved protein	645	563	861	763	660	717	936	1064	878	1027	20.0191	19.4223	23.1035	23.1571	23.9544	32.8565	31.6332	28.3038	26.986	27.0582	21.9313	29.3675	1.338	0.419704	0.000432363	0.00175549
Saci_0446	L		transcriptional regulator ArsR family	12278	10057	19313	17193	14999	20406	24013	25925	23414	26056	381.076	346.946	518.231	521.809	544.381	935.103	811.547	689.639	719.648	686.494	462.489	768.486	1.661	0.732371	0.000277979	0.00123454
Saci_0447	H		5-formyltetrahydrofolate cyclo-ligase	1794	1639	2138	2089	1535	1212	1669	2128	1814	2114	55.681	56.5421	57.3696	63.4013	55.712	55.5398	56.4058	56.6076	55.7548	55.6973	57.7412	56.001	0.97	-0.0442102	0.355195	0.460553
Saci_0448	E		conserved membrane protein	791	783	1005	861	786	514	717	893	796	866	24.5505	27.0119	26.9675	26.1314	28.5275	23.554	24.2318	23.755	24.4657	22.8164	26.6377	23.7646	0.892	-0.164483	0.0124601	0.0276133
Saci_0449	K		SRSR-binding protein	12921	11272	14668	13938	10417	8123	12259	16231	11964	15169	401.033	388.861	393.591	423.019	378.08	372.236	414.307	431.766	367.723	399.656	396.917	397.137	1.001	0.000879626	0.986633	0.98841
Saci_0450	J	trpS	tryptophanyl-tRNA synthetase	9914	9173	11644	9737	8454	7690	10606	13351	12457	14280	307.704	316.449	312.447	295.518	306.834	352.393	358.442	355.154	382.876	376.233	307.791	365.02	1.186	0.246088	2.64624e-05	0.000203031
Saci_0451	D		conserved Archaeal protein	170494	147695	203670	171678	143150	113757	186029	189700	179058	208959	5291.68	5095.17	5465.14	5210.44	5195.56	5212.9	6287.06	5046.27	5503.49	5505.42	5251.6	5511.03	1.049	0.0695641	0.24081	0.334876
Saci_0453	I		conserved Archaeal GtrA-like protein	1595	1353	1560	1509	1184	1032	1468	1905	1528	1569	49.5046	46.6757	41.8599	45.7982	42.9727	47.2913	49.6127	50.6755	46.9643	41.3383	45.3622	47.1764	1.04	0.0564474	0.419341	0.525357
Saci_0454	E		aminotransferase	1160	1111	1151	1249	855	756	1043	1328	1159	1337	36.0033	38.3272	30.8851	37.9072	31.0318	34.6436	35.2494	35.3265	35.6228	35.2258	34.8309	35.2136	1.011	0.0159955	0.823669	0.873112
Saci_0455	K		conserved HTH domain protein	1097	1069	1108	1070	876	802	1044	1161	931	1134	34.048	36.8783	29.7313	32.4746	31.794	36.7516	35.2832	30.8841	28.615	29.8774	32.9852	32.2823	0.978	-0.0322763	0.709444	0.781442
Saci_0456	C	zfx	zinc-containing ferredoxin	26660	22773	33228	26834	25274	26855	31754	40032	37799	41461	827.456	785.621	891.617	814.413	917.307	1230.63	1073.16	1064.9	1161.78	1092.37	847.283	1124.57	1.327	0.408409	1.50105e-05	0.000135216
Saci_0458	H		DNA/pantothenate metabolism flavoprotein	12563	11650	12242	10296	8943	8509	11221	15356	13716	15511	389.922	401.901	328.493	312.484	324.582	389.924	379.226	408.49	421.572	408.666	351.476	401.576	1.143	0.192355	0.0229146	0.0466896
Saci_0459	R		N-acetyltransferase	2728	2447	3216	2679	2430	1998	2451	3432	2844	3201	84.6699	84.4164	86.2959	81.3078	88.1956	91.5582	82.8343	91.2957	87.4126	84.3364	84.9771	87.4874	1.029	0.0418878	0.350778	0.455889
Saci_0460	S		hypothetical protein	770	658	741	804	585	396	591	852	687	792	23.8988	22.6996	19.8835	24.4014	21.2323	18.1467	19.9735	22.6643	21.1155	20.8667	22.4231	20.5533	0.918	-0.123866	0.147539	0.224384
Saci_0461	H		conserved Archaeal protein	1219	1063	1161	1405	836	632	1110	1362	1094	1390	37.8345	36.6713	31.1534	42.6418	30.3422	28.9613	37.5137	36.231	33.625	36.6222	35.7287	34.5906	0.969	-0.0454726	0.670188	0.747828
Saci_0462	R		conserved Archaeal protein	1579	1494	1727	1743	1350	967	1480	1946	1730	2015	49.008	51.5399	46.3411	52.9001	48.9976	44.3127	50.0183	51.7662	53.173	53.089	49.7573	50.4718	1.015	0.021602	0.729218	0.798386
Saci_0463	R		conserved Archaeal protein	1603	1457	1792	1701	1331	1117	1528	1976	1724	1961	49.7529	50.2635	48.0853	51.6254	48.308	51.1864	51.6405	52.5642	52.9885	51.6662	49.607	52.0092	1.049	0.068333	0.110268	0.176022
Saci_0464	S		hypothetical protein	2640	2304	2720	2532	2054	1488	2276	2786	2208	2499	81.9386	79.4832	72.9865	76.8463	74.5489	68.1875	76.92	74.1113	67.8647	65.8409	77.1607	70.5848	0.915	-0.128401	0.0396094	0.0736264
Saci_0465	S		hypothetical protein	1362	1243	1402	1565	995	827	1223	1640	1337	1662	42.2729	42.8809	37.6203	47.4978	36.113	37.8972	41.3327	43.6261	41.0938	43.7885	41.277	41.5477	1.007	0.01014	0.898482	0.927237
Saci_0467	V		conserved Archaeal protein	512	466	542	608	495	307	435	476	432	528	15.8911	16.076	14.5436	18.4528	17.9658	14.0682	14.7013	12.6622	13.2779	13.9112	16.5859	13.7242	0.827	-0.27334	0.00707007	0.0171547
Saci_0468	V		conserved Archaeal protein	360	278	457	438	399	253	331	327	341	371	11.1734	9.59042	12.2628	13.2933	14.4815	11.5937	11.1865	8.69863	10.4809	9.77469	12.1603	10.3469	0.849	-0.235756	0.0833889	0.138774
Saci_0472	L		hypothetical protein	21322	20145	29176	23565	23224	15086	19967	22760	21446	23644	661.778	694.961	782.888	715.199	842.903	691.314	674.807	605.446	659.16	622.946	739.546	650.735	0.88	-0.184633	0.0185964	0.0387842
Saci_0473	S		hypothetical protein	11481	10782	15893	13980	12466	7557	10911	12499	11421	13082	356.34	371.957	426.461	424.294	452.447	346.299	368.75	332.49	351.034	344.67	406.3	348.648	0.858	-0.220796	0.00569912	0.0141209
Saci_0474	E		conserved Archaeal protein	2613	2293	3518	3202	2565	1945	2887	3088	2773	3341	81.1006	79.1037	94.3995	97.1809	93.0954	89.1294	97.5694	82.1448	85.2304	88.0249	88.976	88.4198	0.993	-0.00941945	0.895275	0.925214
Saci_0475	V		hypothetical protein	450	328	440	476	279	256	483	522	418	549	13.9668	11.3153	11.8066	14.4466	10.1262	11.7312	16.3235	13.8859	12.8476	14.4644	12.3323	13.8505	1.123	0.167961	0.192427	0.27694
Saci_0476	S		conserved protein	158	142	132	191	69	63	156	189	115	157	4.9039	4.89871	3.54199	5.79686	2.50432	2.88697	5.2722	5.02765	3.53462	4.13646	4.32916	4.17158	0.968	-0.047422	0.84429	0.889042
Saci_0477	S		conserved conjugative plasmid protein	167	145	114	235	77	45	160	193	134	194	5.18324	5.0022	3.059	7.13226	2.79468	2.06212	5.40738	5.13405	4.1186	5.1113	4.63427	4.36669	0.951	-0.0720275	0.814953	0.867179
Saci_0478	S		conserved conjugative plasmid protein	152	120	131	208	76	48	136	154	126	148	4.71768	4.13975	3.51516	6.31281	2.75838	2.1996	4.59627	4.0966	3.87271	3.89934	4.28876	3.7329	0.876	-0.191423	0.439693	0.545023
Saci_0479	S		hypothetical protein	1029	918	1399	1303	1035	708	944	1102	1017	1119	31.9374	31.6691	37.5398	39.5461	37.5648	32.444	31.9036	29.3146	31.2583	29.4822	35.6514	30.8805	0.866	-0.208163	0.0161479	0.0344478
Saci_0480	S		hypothetical protein	43	36	35	60	20	15	27	36	25	51	1.33461	1.24193	0.939165	1.821	0.72589	0.687374	0.912496	0.957647	0.768395	1.34369	1.21252	0.933921	0.782	-0.355266	0.232911	0.326339
Saci_0481	S		conserved conjugative plasmid protein	526	427	354	763	187	135	421	549	389	568	16.3256	14.7306	9.49898	23.1571	6.78707	6.18636	14.2282	14.6041	11.9562	14.965	14.0999	12.388	0.883	-0.180164	0.588451	0.683709
Saci_0482	K		conserved conjugative plasmid protein	312	245	337	354	245	172	266	335	245	356	9.68365	8.45199	9.04282	10.7439	8.89215	7.88188	8.98977	8.91144	7.53027	9.37949	9.36291	8.53857	0.913	-0.131662	0.212019	0.301433
Saci_0483	S		conserved conjugative plasmid protein	215	165	318	282	227	201	220	241	232	264	6.67303	5.69216	8.53299	8.55872	8.23885	9.21081	7.43515	6.41092	7.13071	6.95558	7.53915	7.42863	0.981	-0.0281123	0.847711	0.890957
Saci_0484	S		conserved conjugative plasmid protein	3564	3044	4290	3712	3174	2890	3780	5191	4501	4982	110.617	105.012	115.115	112.659	115.199	132.434	127.749	138.087	138.342	131.26	111.72	133.575	1.196	0.257772	4.59613e-05	0.000296637
Saci_0485	S		hypothetical protein	228	164	268	280	230	209	232	320	240	294	7.07651	5.65766	7.19132	8.49802	8.34773	9.5774	7.8407	8.51242	7.37659	7.74598	7.35425	8.21062	1.114	0.155915	0.243138	0.337903
Saci_0486	S		hypothetical protein	76	68	54	121	49	29	73	94	48	93	2.35884	2.34586	1.449	3.67236	1.77843	1.32892	2.46712	2.50052	1.47532	2.45026	2.3209	2.04443	0.892	-0.165168	0.566039	0.661851
Saci_0487	X		transposase	1202	984	877	1611	468	332	1074	1363	834	1200	37.3069	33.946	23.5328	48.8939	16.9858	15.2139	36.2971	36.2576	25.6337	31.6163	32.1331	29.0037	0.905	-0.144117	0.633357	0.721567
Saci_0488	S		conserved conjugative plasmid protein	520	410	660	619	469	410	530	658	528	600	16.1394	14.1441	17.71	18.7867	17.0221	18.7882	17.912	17.5037	16.2285	15.8081	16.7605	17.2481	1.028	0.0394578	0.660099	0.741998
Saci_0489	S		conserved conjugative plasmid protein	286	247	378	438	283	248	424	458	397	446	8.87668	8.52099	10.143	13.2933	10.2713	11.3646	14.3296	12.1834	12.2021	11.7507	10.2211	12.3661	1.209	0.274353	0.0519935	0.0932948
Saci_0490			hypothetical membrane protein	414	340	499	386	320	241	330	415	348	376	12.8495	11.7293	13.3898	11.7151	11.6142	11.0438	11.1527	11.0395	10.6961	9.90643	12.2596	10.7677	0.877	-0.188568	0.0309886	0.0599042
Saci_0491	S		hypothetical protein	1859	1727	2817	2572	2330	1359	1920	2224	1986	2166	57.6984	59.5779	75.5894	78.0603	84.5661	62.276	64.8886	59.1613	61.0413	57.0673	71.0984	60.8869	0.856	-0.224001	0.0531392	0.0949256
Saci_0492	S		hypothetical protein	1949	1838	2183	1984	1589	1237	1627	2024	1768	2033	60.4918	63.4072	58.5771	60.2145	57.6719	56.6854	54.9863	53.8411	54.3409	53.5632	60.0725	54.6834	0.91	-0.135852	0.00727368	0.0175912
Saci_0493	S		hypothetical protein	1314	1181	1659	1361	1288	990	1234	1414	1284	1405	40.7831	40.7421	44.5164	41.3064	46.7473	45.3667	41.7044	37.6143	39.4648	37.0174	42.8191	40.2335	0.939	-0.0910443	0.20815	0.296713
Saci_0494	S		hypothetical protein	17898	16270	22259	18962	16583	12457	16622	21692	18665	21638	555.506	561.281	597.282	575.498	601.871	570.841	561.759	577.036	573.684	570.094	578.288	570.683	0.987	-0.019095	0.573649	0.669659
Saci_0495	S		hypothetical protein	4241	4004	5993	5024	4988	3619	4568	6171	5855	6463	131.629	138.13	160.812	152.479	181.037	165.84	154.381	164.157	179.958	170.28	152.817	166.923	1.092	0.127544	0.143803	0.219603
Saci_0496	S		hypothetical protein	792	715	840	826	638	373	559	638	523	650	24.5816	24.666	22.54	25.0691	23.1559	17.0927	18.892	16.9716	16.0748	17.1255	24.0025	17.2313	0.718	-0.478192	1.05645e-05	0.000101757
Saci_0497	S		hypothetical protein	2218	1980	3261	2624	2310	1690	2211	2769	2428	2820	68.8408	68.3059	87.5034	79.6385	83.8403	77.4441	74.7233	73.659	74.6265	74.2982	77.6258	74.9502	0.965	-0.0509784	0.48682	0.591575
Saci_0498	S		conserved conjugative plasmid protein	5811	5080	6921	6398	5157	3514	4968	6179	5402	6613	180.358	175.249	185.713	194.18	187.171	161.029	167.899	164.369	166.035	174.232	184.534	166.713	0.903	-0.146416	0.00241572	0.00678658
Saci_0499	S		conserved protein	142	107	124	175	86	63	109	149	128	149	4.4073	3.69128	3.32733	5.31126	3.12133	2.88697	3.68378	3.9636	3.93418	3.92569	3.9717	3.67884	0.93	-0.104672	0.5437	0.642295
Saci_0500	S		conserved conjugative plasmid protein	2553	2456	3348	2948	2551	1782	2537	2536	2289	2707	79.2383	84.7269	89.8379	89.472	92.5872	81.66	85.7408	67.4609	70.3543	71.321	87.1725	75.3074	0.863	-0.211854	0.0150226	0.0324203
Saci_0501	S		conserved conjugative plasmid protein	4036	3563	5139	4329	4172	3121	4024	3814	3573	3869	125.267	122.916	137.896	131.385	151.421	143.02	135.996	101.457	109.819	101.936	133.777	118.446	0.885	-0.176832	0.123784	0.194156
Saci_0502	S		conserved protein	270	239	344	401	290	210	282	299	312	376	8.38008	8.245	9.23065	12.1704	10.5254	9.62323	9.53051	7.95379	9.58957	9.90643	9.7103	9.32071	0.959	-0.0600571	0.634656	0.722052
Saci_0503	X		N-terminal of inactivated transposase (ISC1476-like)	176	139	230	231	176	117	218	330	229	247	5.46257	4.79521	6.17166	7.01086	6.38783	5.36151	7.36756	8.77843	7.0385	6.50768	5.96563	7.01074	1.179	0.237053	0.135812	0.209715
Saci_0504	X		C-terminal of inactivated transposase (ISC1476-like)	463	357	352	568	187	177	412	566	394	478	14.3703	12.3158	9.44532	17.2388	6.78707	8.11101	13.924	15.0563	12.1099	12.5938	12.0315	12.359	1.03	0.0423443	0.863139	0.901636
Saci_0505	S		conserved conjugative plasmid protein	61	53	52	84	39	28	55	82	40	73	1.89328	1.82839	1.39533	2.5494	1.41548	1.2831	1.85879	2.18131	1.22943	1.92332	1.81638	1.69519	0.943	-0.0848853	0.720173	0.790911
Saci_0506	S		conserved conjugative plasmid protein	142	111	129	150	79	74	108	169	132	166	4.4073	3.82927	3.46149	4.55251	2.86726	3.39104	3.64998	4.49562	4.05713	4.37358	3.82357	3.99347	1.048	0.0670989	0.664243	0.74418
Saci_0507	S		conserved conjugative plasmid membrane protein	514	437	332	791	199	127	416	512	380	568	15.9532	15.0756	8.90865	24.0069	7.2226	5.81976	14.0592	13.6199	11.6796	14.965	14.2334	12.0287	0.849	-0.235599	0.491395	0.595185
Saci_0508			hypothetical protein	608	516	777	596	450	477	594	779	657	701	18.8707	17.8009	20.8495	18.0886	16.3325	21.8585	20.0749	20.7224	20.1934	18.4692	18.3885	20.2637	1.101	0.138169	0.100075	0.16194
Saci_0509	S		conserved conjugative plasmid protein	132	113	170	170	149	172	151	216	173	195	4.09693	3.89827	4.56166	5.15951	5.40788	7.88188	5.10322	5.74588	5.3173	5.13764	4.62485	5.83718	1.256	0.328423	0.0546189	0.0970663
Saci_0510	S		conserved conjugative plasmid protein	7941	7092	10572	8402	7596	6153	7457	9539	8557	9931	246.468	244.659	283.682	255.001	275.693	281.961	252.018	253.75	263.006	261.651	261.1	262.477	1.005	0.00738842	0.888175	0.920641
Saci_0511	S		conserved conjugative plasmid protein	269	183	383	369	283	321	347	390	432	535	8.34904	6.31312	10.2772	11.1992	10.2713	14.7098	11.7273	10.3745	13.2779	14.0956	9.28197	12.837	1.38	0.464465	0.0134533	0.0294622
Saci_0512	S		conserved conjugative plasmid protein	3803	3275	4372	3949	3255	2606	3331	4490	3910	4292	118.035	112.981	117.315	119.852	118.139	119.42	112.575	119.44	120.177	113.081	117.264	116.938	0.997	-0.00411257	0.91008	0.934007
Saci_0513	S		conserved conjugative plasmid membrane protein	392	299	268	463	188	129	299	400	260	351	12.1666	10.3149	7.19132	14.0521	6.82336	5.91141	10.105	10.6405	7.99131	9.24776	10.1097	8.77921	0.872	-0.198002	0.396392	0.503759
Saci_0516	S		hypothetical protein	182	163	123	262	80	49	174	192	107	194	5.6488	5.62316	3.30049	7.95171	2.90356	2.24542	5.88053	5.10745	3.28873	5.1113	5.08555	4.32669	0.858	-0.220785	0.498891	0.601318
Saci_0517	S		conserved conjugative plasmid protein	416	330	360	624	245	178	384	450	338	462	12.9115	11.3843	9.65998	18.9384	8.89215	8.15683	12.9777	11.9706	10.3887	12.1723	12.3573	11.1332	0.903	-0.147474	0.487837	0.591842
Saci_0520	K		conserved Archaeal protein	3204	2757	3155	3619	2237	1713	2763	3666	2920	3698	99.4436	95.1108	84.659	109.837	81.1908	78.4981	93.3787	97.5204	89.7486	97.4308	94.0482	91.3153	0.971	-0.0418576	0.645553	0.730291
Saci_0523	K		conserved protein	153	126	182	144	118	70	116	157	139	167	4.74871	4.34674	4.88366	4.37041	4.28275	3.20774	3.92035	4.17641	4.27228	4.39993	4.52645	3.99534	0.886	-0.174463	0.155821	0.234258
Saci_0524	S		hypothetical membrane protein	861	714	627	898	399	240	616	853	504	749	26.7232	24.6315	16.8245	27.2544	14.4815	10.998	20.8184	22.6909	15.4908	19.7338	21.983	17.9464	0.819	-0.287823	0.22723	0.319587
Saci_0525	C		conserved Archaeal membrane protein	972	912	1098	1147	885	550	898	1055	931	1089	30.1683	31.4621	29.463	34.8115	32.1206	25.2037	30.3489	28.0644	28.615	28.6918	31.6051	28.1848	0.892	-0.164243	0.0295145	0.0575043
Saci_0526	J		hypothetical protein	2217	2052	2575	2318	2048	1186	1897	2376	2018	2381	68.8098	70.7897	69.0957	70.3514	74.3311	54.3483	64.1113	63.2047	62.0249	62.7319	70.6756	61.2842	0.868	-0.204878	0.00226282	0.00643833
Saci_0527	S		hypothetical protein	1696	1401	1522	1830	1141	666	1365	1846	1195	1635	52.6393	48.3316	40.8403	55.5406	41.412	30.5194	46.1317	49.106	36.7293	43.0772	47.7528	41.1127	0.862	-0.213876	0.139441	0.213866
Saci_0528	S		hypothetical protein	52	50	68	85	62	47	43	55	48	69	1.61394	1.7249	1.82466	2.57975	2.25026	2.15377	1.45323	1.46307	1.47532	1.81793	1.9987	1.67267	0.831	-0.267081	0.188244	0.272861
Saci_0529	S		hypothetical protein	483	443	494	464	336	253	381	527	443	485	14.991	15.2826	13.2556	14.0824	12.1949	11.5937	12.8763	14.0189	13.616	12.7782	13.9613	12.9766	0.93	-0.103946	0.252066	0.348352
Saci_0530	S		hypothetical protein	1171	1104	1270	1017	883	699	1057	1344	1188	1253	36.3447	38.0857	34.0783	30.866	32.048	32.0316	35.7225	35.7522	36.5141	33.0126	34.2846	34.6066	1.01	0.0140466	0.842523	0.888022
Saci_0531	P	znuC	high-affinity zinc uptake system ATP-binding protein	1212	1039	1279	1260	898	586	1008	1441	1144	1376	37.6173	35.8433	34.3198	38.2411	32.5924	26.8534	34.0665	38.3325	35.1618	36.2533	35.7228	34.1335	0.957	-0.0637225	0.494444	0.597576
Saci_0532	S		hypothetical protein	234	207	152	319	80	67	184	220	166	211	7.26274	7.14107	4.07866	9.68167	2.90356	3.07027	6.21849	5.85229	5.10214	5.55919	6.21354	5.16048	0.835	-0.25944	0.413306	0.520139
Saci_0533	S		hypothetical protein	131	135	94	221	61	51	117	142	101	168	4.06589	4.65722	2.52233	6.70736	2.21396	2.33707	3.95415	3.77739	3.10432	4.42628	4.03335	3.51984	0.879	-0.185318	0.544435	0.642295
Saci_0534			hypothetical protein	121	83	77	136	52	46	81	112	60	126	3.75552	2.86333	2.06616	4.12761	1.88731	2.10795	2.73749	2.97935	1.84415	3.31971	2.93999	2.59773	0.889	-0.169443	0.517028	0.618821
Saci_0535	R		hypothetical protein	341	326	386	477	301	206	373	474	374	453	10.5837	11.2463	10.3576	14.477	10.9246	9.43993	12.606	12.609	11.4952	11.9351	11.5179	11.617	1.01	0.015026	0.900235	0.928249
Saci_0538	S		hypothetical protein	8891	7772	9266	7785	6514	6704	9569	11455	8528	9102	275.953	268.118	248.637	236.275	236.422	307.21	323.395	304.718	262.115	239.809	253.081	287.45	1.136	0.183462	0.0508832	0.0915959
Saci_0539	E		translation initiation factor eIF-2B alpha subunit	12658	11327	13220	11160	9726	8606	11866	15033	12994	14618	392.871	390.758	354.736	338.707	353	394.369	401.025	399.898	399.381	385.139	366.014	395.962	1.082	0.113479	0.0302574	0.0587972
Saci_0542	J		conserved Archaeal DHH-related protein	14763	13513	15612	13854	11513	11102	14696	17280	15173	17183	458.204	466.17	418.921	420.47	417.858	508.748	496.668	459.671	466.354	452.718	436.325	476.832	1.093	0.127985	0.0230627	0.0469054
Saci_0543	Q		isochorismatase	7440	6789	8837	7481	6596	5639	7745	8784	8339	9609	230.918	234.206	237.126	227.049	239.398	258.407	261.751	233.666	256.306	253.167	233.739	252.659	1.081	0.112195	0.0120905	0.0269553
Saci_0544	L		endonuclease V	822	672	748	885	643	482	709	974	827	973	25.5127	23.1826	20.0713	26.8598	23.3374	22.0876	23.9615	25.9097	25.4185	25.6355	23.7928	24.6026	1.035	0.0497563	0.563534	0.660623
Saci_0545	T		conserved Archaeal protein	3562	3148	4009	3623	3070	2594	3175	4276	3669	4315	110.555	108.599	107.575	109.958	111.424	118.87	107.303	113.747	112.77	113.687	109.622	113.275	1.033	0.0471786	0.213906	0.303844
Saci_0546	L		conserved protein	1646	1390	1827	1906	1457	931	1379	1777	1508	1853	51.0875	47.9521	49.0244	57.8472	52.8811	42.663	46.6049	47.2705	46.3496	48.8208	51.7585	46.3418	0.896	-0.158801	0.0237494	0.0480824
Saci_0547	H		quinolinate phosphoribosyl transferase	4728	4246	5112	4931	4084	3423	4537	5893	5203	5933	146.745	146.478	137.172	149.656	148.227	156.859	153.333	156.762	159.918	156.316	145.655	156.638	1.075	0.104957	0.00974697	0.0222888
Saci_0548	F		glutamine amidotransferase class-I domain	4414	3911	4451	3970	3498	3321	4202	5308	5008	5473	136.999	134.921	119.435	120.49	126.958	152.184	142.011	141.2	153.925	144.196	127.761	146.703	1.148	0.19942	0.00197813	0.00579886
Saci_0549	H	nadB	L-aspartate oxidase	2153	2024	2041	2301	1402	1111	2010	2393	1995	2644	66.8234	69.8238	54.7667	69.8355	50.8849	50.9115	67.9302	63.6569	61.3179	69.6612	62.4269	62.6955	1.005	0.00728954	0.948607	0.960697
Saci_0550	L		NUDIX domain protein	1786	1605	1800	1727	1229	937	1579	2240	1831	2195	55.4327	55.3692	48.2999	52.4145	44.6059	42.9379	53.3641	59.5869	56.2773	57.8314	51.2245	53.9995	1.055	0.0775634	0.42428	0.529755
Saci_0552	K	tip49	TBP-interacting proten	29455	27724	42628	35054	31202	30084	38083	45895	42587	47606	914.205	956.42	1143.85	1063.89	1132.46	1378.6	1287.06	1220.87	1308.95	1254.27	1042.17	1289.95	1.238	0.307686	0.000691888	0.00250631
Saci_0553	G		carbohydrate kinase	7945	7180	9415	8543	7095	6665	8944	11439	9976	11464	246.592	247.695	252.635	259.281	257.509	305.423	302.273	304.292	306.62	302.041	252.742	304.13	1.203	0.267009	1.54007e-06	2.45225e-05
Saci_0554	L	polIV	DNA polymerase IV	3100	2776	3595	3494	2666	2493	3375	4471	3778	4479	96.2158	95.7662	96.4657	106.043	96.7611	114.241	114.062	118.934	116.12	118.008	98.2504	116.273	1.183	0.243055	6.55492e-05	0.000392061
Saci_0555	S		hypothetical conserved protein	1175	920	1210	1153	752	1048	1240	1843	1498	1701	36.4689	31.7381	32.4683	34.9936	27.2935	48.0245	41.9072	49.0262	46.0422	44.816	32.5925	45.9632	1.41	0.495233	6.10645e-05	0.000369208
Saci_0556	A	rtcA	RNA 3'-terminal phosphate cyclase	2282	2029	2277	2479	1569	1265	2127	2692	2056	2537	70.8272	69.9963	61.0994	75.2378	56.946	57.9685	71.8844	71.6107	63.1928	66.842	66.8213	66.2997	0.993	-0.0107179	0.90364	0.930402
Saci_0557	G	adh	NAD-dependent alcohol dehydrogenase	4446	4148	4408	3940	3363	3132	4044	5213	4596	5306	137.992	143.097	118.281	119.579	122.058	143.524	136.672	138.673	141.262	139.797	128.202	139.985	1.092	0.126909	0.0478507	0.0867002
Saci_0558	E	glnA	glutamine synthetase	13272	12403	13655	11513	10850	9306	11662	14117	13142	14340	411.928	427.878	366.409	349.42	393.795	426.447	394.131	375.531	403.93	377.814	389.886	395.57	1.015	0.0208069	0.734581	0.802772
Saci_0559	J		conserved Archaeal protein	3692	3385	4207	3953	3129	2896	3850	5197	4259	5025	114.59	116.775	112.888	119.974	113.565	132.709	130.115	138.247	130.904	132.393	115.558	132.874	1.15	0.201487	9.42538e-05	0.00052298
Saci_0560	R		conserved Archaeal protein	8527	7602	10397	9392	7804	6842	9180	11420	9758	11457	264.655	262.253	278.986	285.048	283.242	313.534	310.249	303.787	299.92	301.856	274.837	305.869	1.113	0.154265	0.00104983	0.00344
Saci_0564	O		conserved Archaeal protein	1710	1519	1841	1716	1318	1684	2116	2757	2263	2495	53.0739	52.4023	49.4001	52.0807	47.8361	77.1691	71.5126	73.3398	69.5551	65.7355	50.9586	71.4624	1.402	0.487316	1.72838e-06	2.68926e-05
Saci_0565	J		conserved Archaeal protein	1638	1298	1421	1613	967	1006	1554	1981	1516	1960	50.8392	44.7783	38.1301	48.9546	35.0968	46.0999	52.5192	52.6972	46.5955	51.6399	43.5598	49.9103	1.146	0.196662	0.0777697	0.130693
Saci_0566			hypothetical conserved protein	225	183	303	191	222	328	267	275	328	445	6.9834	6.31312	8.13049	5.79686	8.05738	15.0306	9.02357	7.31536	10.0813	11.7244	7.05625	10.635	1.5	0.585207	0.00909648	0.0211491
Saci_0567	L		hypothetical protein	88	78	138	127	101	51	77	87	69	90	2.73129	2.69084	3.70299	3.85446	3.66574	2.33707	2.6023	2.31431	2.12077	2.37122	3.32906	2.34914	0.705	-0.504605	0.00582676	0.014405
Saci_0568	L		conserved Crenarchaeal membrane protein	1686	1527	3506	2798	2659	1260	1676	1877	1747	1919	52.329	52.6783	94.0775	84.9195	96.507	57.7394	56.6423	49.9307	53.6955	50.5597	76.1023	53.7135	0.705	-0.503646	0.0156042	0.0334482
Saci_0569	L		conserved protein	1229	908	1935	1945	1530	885	1142	1477	1292	1392	38.1449	31.3241	51.9224	59.0309	55.5306	40.555	38.5952	39.2901	39.7107	36.6749	47.1906	38.9652	0.825	-0.277045	0.09806	0.159142
Saci_0570	F		conserved Archaeal protein	7882	7006	8250	7105	6411	6731	8150	11067	9822	10750	244.636	241.692	221.375	215.637	232.684	308.447	275.439	294.397	301.887	283.229	231.205	292.68	1.266	0.340118	1.70355e-05	0.0001457
Saci_0571	J		50S ribosomal protein L34E	6141	5117	6738	5992	5048	5083	6705	8768	7487	8654	190.6	176.526	180.803	181.858	183.215	232.928	226.603	233.24	230.119	228.006	182.6	230.179	1.261	0.334034	3.47576e-07	8.91345e-06
Saci_0572	F		hypothetical protein	1392	1386	1679	1288	1263	1227	1661	2007	1732	1968	43.204	47.8141	45.0531	39.0909	45.8399	56.2272	56.1354	53.3888	53.2344	51.8507	44.2004	54.1673	1.225	0.293202	0.000379395	0.00157786
Saci_0573	U	adk	adenylate kinase	30706	28421	34136	29129	26571	26135	32990	39212	35924	39371	953.033	980.466	915.981	884.067	964.381	1197.63	1114.93	1043.09	1104.15	1037.3	939.585	1099.42	1.17	0.226611	0.000557888	0.00215872
Saci_0574	J	secY	preprotein translocase SecY subunit	78052	74672	89712	76638	69174	66077	83667	99769	91315	98715	2422.53	2576.03	2407.27	2325.97	2510.63	3027.97	2827.62	2653.99	2806.64	2600.83	2448.49	2783.41	1.137	0.184949	0.00254705	0.00709284
Saci_0575	J		50S ribosomal protein L15P	23395	21254	27500	23582	22248	19540	23194	28690	29483	32757	726.119	733.219	737.915	715.715	807.48	895.419	783.868	763.192	906.184	863.045	744.09	842.341	1.132	0.178908	0.00913711	0.0211992
Saci_0576	J		50S ribosomal protein L30P	24814	23790	28206	24138	22121	19392	24459	30614	29265	34183	770.161	820.706	756.86	732.59	802.87	888.636	826.62	814.373	899.483	900.615	776.637	865.946	1.115	0.157044	0.00495152	0.0125337
Saci_0577	J		30S ribosomal protein S5P	33297	32855	40102	32117	31249	27660	33587	42258	42425	47850	1033.45	1133.43	1076.07	974.753	1134.17	1267.52	1135.11	1124.12	1303.97	1260.7	1070.37	1218.28	1.138	0.186735	0.00790282	0.0188667
Saci_0578	J		50S ribosomal protein L18P	21857	20678	25792	21419	21430	18984	21925	26632	28500	30921	678.383	713.348	692.084	650.068	777.791	869.94	740.98	708.446	875.971	814.672	702.335	802.002	1.142	0.19142	0.0183162	0.0383022
Saci_0579	J		50S ribosomal protein L19E	34280	31954	39078	31256	30364	26210	32313	41670	40675	48005	1063.96	1102.35	1048.59	948.621	1102.05	1201.07	1092.05	1108.48	1250.18	1264.78	1053.11	1183.31	1.124	0.168186	0.0123816	0.0274666
Saci_0580	J		50S ribosomal protein L32E	18467	17976	22697	17555	18005	15377	18655	22650	23550	26544	573.167	620.135	609.035	532.795	653.482	704.65	630.467	602.52	723.828	699.352	597.723	672.163	1.125	0.169329	0.0271569	0.0536626
Saci_0581	J		50S ribosomal protein L6P	24565	23896	29692	23996	24033	20817	25186	31557	31802	36042	762.432	824.362	796.734	728.28	872.265	953.937	851.19	839.458	977.46	949.594	796.815	914.328	1.147	0.198472	0.00724152	0.0175325
Saci_0582	J		30S ribosomal protein S8P	23794	22729	26805	22940	20407	17739	23550	30951	28749	33701	738.503	784.103	719.266	696.23	740.662	812.888	795.899	823.337	883.624	887.916	735.753	840.733	1.143	0.192475	0.00126902	0.00399938
Saci_0583	J		30S ribosomal protein S14P	6628	6369	8141	6720	7210	6609	7052	8554	9369	10018	205.716	219.717	218.45	203.952	261.683	302.857	238.33	227.548	287.964	263.943	221.904	264.128	1.19	0.251126	0.0193644	0.0401171
Saci_0584	J		50S ribosomal protein L5P	26576	25793	31707	26117	25305	22253	27227	33968	33811	38034	824.848	889.805	850.803	792.652	918.432	1019.74	920.167	903.593	1039.21	1002.08	855.308	976.958	1.142	0.191851	0.00448108	0.0115532
Saci_0585	J		30S ribosomal protein S4E	48917	47083	59198	47465	44816	40007	50659	64035	62414	72860	1518.25	1624.27	1588.48	1440.57	1626.57	1833.32	1712.08	1703.41	1918.34	1919.63	1559.63	1817.36	1.165	0.220648	0.00107165	0.00349622
Saci_0586	J		50S ribosomal protein L24AB	23098	22137	28175	22510	21395	18898	23765	29039	28974	33816	716.901	763.681	756.028	683.18	776.521	865.999	803.165	772.475	890.539	890.946	739.262	844.625	1.143	0.192226	0.00376912	0.00988236
Saci_0587	J		50S ribosomal protein L14P	11543	11264	14818	10870	12069	11179	12126	14835	15777	17242	358.264	388.585	397.616	329.905	438.038	512.277	409.812	394.63	484.919	454.273	382.482	451.182	1.18	0.238212	0.0218556	0.0447367
Saci_0588	J		30S ribosomal protein S17P	19340	18428	23150	18286	16939	14851	19259	24024	23076	27679	600.262	635.728	621.191	554.981	614.792	680.546	650.88	639.07	709.26	729.255	605.391	681.802	1.126	0.171506	0.00512477	0.0128843
Saci_0589	J		conserved protein	6613	6190	7307	6145	5097	4345	6036	7553	6823	8333	205.25	213.542	196.071	186.501	184.993	199.109	203.993	200.92	209.71	219.549	197.271	206.656	1.048	0.0671852	0.18879	0.273297
Saci_0590	J		50S ribosomal protein L29P	10556	9984	11222	10465	8712	7515	9816	12039	11297	13397	327.63	344.427	301.123	317.613	316.198	344.374	331.743	320.253	347.222	352.969	321.398	339.312	1.056	0.0782775	0.0971691	0.158157
Saci_0591	J		30S ribosomal protein S3P	31044	29595	35654	28462	27382	24601	30082	36453	36703	40589	963.523	1020.97	956.714	863.823	993.816	1127.34	1016.66	969.698	1128.1	1069.39	959.768	1062.24	1.107	0.146328	0.0247641	0.0498645
Saci_0592	J		50S ribosomal protein L22P	23525	22840	27919	20949	21226	19914	23538	29837	28653	32020	730.153	787.933	749.159	635.803	770.387	912.557	795.493	793.703	880.673	843.627	734.687	845.211	1.15	0.202154	0.00802215	0.0191311
Saci_0593	J		30S ribosomal protein S19P	20632	19306	23732	19657	17918	16639	21190	26395	24699	28016	640.362	666.017	636.808	596.591	650.325	762.481	716.14	702.142	759.144	738.134	638.021	735.608	1.153	0.20532	0.000296091	0.00128924
Saci_0594	J		50S ribosomal protein L2P	21536	21045	26092	20581	21611	19823	22840	27164	29026	30803	668.42	726.009	700.134	624.635	784.36	908.387	771.904	722.598	892.138	811.563	700.712	821.318	1.172	0.229079	0.0116644	0.0261626
Saci_0595	J		50S ribosomal protein L23P	10159	9830	12146	10039	9436	9141	10731	13465	13171	14785	315.308	339.115	325.917	304.684	342.475	418.885	362.666	358.187	404.821	389.539	325.5	386.82	1.188	0.248928	0.000642986	0.00239639
Saci_0596	J		50S ribosomal protein L4E	36076	34774	43504	34342	32430	32135	39384	49017	46650	52679	1119.7	1199.63	1167.36	1042.28	1177.03	1472.58	1331.03	1303.92	1433.83	1387.93	1141.2	1385.86	1.214	0.280209	0.000127651	0.000657459
Saci_0597	R		50S ribosomal protein L3P	84308	78016	95265	78460	69167	70561	91681	115580	101852	114453	2616.7	2691.39	2556.27	2381.27	2510.38	3233.45	3098.46	3074.58	3130.5	3015.48	2551.2	3110.5	1.219	0.285962	1.65832e-05	0.000144132
Saci_0598	J		conserved Archaeal protein	1372	1232	1391	1151	1076	828	1219	1720	1474	1694	42.5832	42.5014	37.3251	34.9329	39.0529	37.943	41.1975	45.7543	45.3046	44.6316	39.2791	42.9662	1.095	0.130737	0.103792	0.167467
Saci_0599	C	ileS	isoleucine-tRNA synthetase	63413	60317	66124	55331	49138	41579	56139	84038	71963	83465	1968.17	2080.81	1774.32	1679.3	1783.44	1905.35	1897.28	2235.52	2211.84	2199.04	1857.21	2089.81	1.125	0.170272	0.0363613	0.0691486
Saci_0600	S	leuB	3-isopropylmalate dehydrogenase	15412	14364	15898	13517	11880	11480	13532	22552	19616	22127	478.348	495.528	426.596	410.242	431.178	526.07	457.329	599.913	602.914	582.977	448.378	553.841	1.235	0.304898	0.00365702	0.00964083
Saci_0601	R		conserved protein	802	677	920	946	704	722	928	1233	1045	1254	24.8919	23.3551	24.6866	28.7112	25.5513	33.0856	31.3628	32.7994	32.1189	33.039	25.4392	32.4811	1.277	0.352329	0.000117632	0.000621689
Saci_0602	J		haloacid dehalogenase-like hydrolase	25081	23156	27122	23061	21272	22098	27524	33870	31371	34858	778.448	798.834	727.772	699.903	772.056	1012.64	930.205	900.986	964.213	918.4	755.403	945.289	1.251	0.323484	2.60176e-05	0.000201704
Saci_0603	L		elongation factor 2	244147	227125	261242	220062	197288	216866	272588	338212	308098	342865	7577.67	7835.34	7009.98	6678.89	7160.47	9937.86	9212.42	8996.88	9469.64	9033.42	7252.47	9330.05	1.286	0.363409	1.74197e-05	0.000146814
Saci_0604	O		XPF/RAD1 repair endonuclease	3838	3375	4274	3998	3160	2896	3945	5236	4479	5342	119.121	116.43	114.685	121.34	114.691	132.709	133.326	139.284	137.666	140.745	117.253	136.746	1.166	0.222014	4.50363e-05	0.000295592
Saci_0605	S	gimC	prefoldin beta subunit	50731	45692	47955	44730	30564	30400	44947	59197	41218	50904	1574.56	1576.28	1286.79	1357.56	1109.3	1393.08	1519.03	1574.72	1266.87	1341.16	1380.9	1418.97	1.028	0.0392402	0.698393	0.773097
Saci_0606	J		conserved protein	1013	820	993	1032	780	727	981	1210	1017	1221	31.4408	28.2883	26.6455	31.3213	28.3097	33.3147	33.154	32.1876	31.2583	32.1695	29.2011	32.4168	1.11	0.150446	0.0258644	0.0516591
Saci_0607	J		conserved brix domain protein	3195	2844	3550	3077	2826	3108	3230	4410	4376	4665	99.1643	98.1121	95.2582	93.3871	102.568	142.424	109.162	117.312	134.5	122.908	97.698	125.261	1.282	0.358159	0.000274898	0.00123068
Saci_0608	A		50S ribosomal protein L37AE	5190	4426	5555	4590	4307	4613	5333	7156	6774	7743	161.084	152.688	149.059	139.307	156.32	211.39	180.235	190.359	208.204	204.004	151.692	198.838	1.311	0.390391	1.82272e-05	0.000152464
Saci_0609	A		exosome complex exonuclease RRP43-like protein	34348	31633	38262	32444	28669	28664	36232	48737	43727	49439	1066.07	1091.27	1026.7	984.677	1040.53	1313.52	1224.5	1296.47	1343.98	1302.56	1041.85	1296.21	1.244	0.315159	5.11205e-06	5.92412e-05
Saci_0610	A	rph	ribonuclease PH	36234	33467	38452	33403	28874	30189	37600	50810	43738	49807	1124.61	1154.54	1031.79	1013.78	1047.97	1383.41	1270.73	1351.61	1344.32	1312.26	1074.54	1332.47	1.24	0.310381	2.23243e-05	0.000177652
Saci_0611	J		conserved Archaeal KH domain protein	18965	17726	19880	17152	15142	14695	18414	25776	23152	26072	588.623	611.51	533.446	520.564	549.571	673.397	622.322	685.675	711.595	686.916	560.743	675.981	1.206	0.26969	0.000351169	0.00148546
Saci_0612	O		conserved Archaeal protein	24337	22535	24315	20808	17771	18174	23529	33099	29405	32302	755.356	777.411	652.451	631.524	644.989	832.822	795.189	880.477	903.786	851.057	692.346	852.666	1.232	0.300529	0.000808339	0.00284581
Saci_0613	J	psmA	proteasome alpha subunit	33382	29752	33132	28389	23215	24350	32008	46896	39755	45869	1036.09	1026.38	889.041	861.608	842.576	1115.84	1081.75	1247.5	1221.9	1208.51	931.139	1175.1	1.262	0.335751	0.000521697	0.00203791
Saci_0614	J		conserved protein	2406	2366	2961	2718	2531	2107	2810	3510	3268	3903	74.6758	81.6221	79.4534	82.4915	91.8613	96.5531	94.9671	93.3706	100.445	102.832	82.0208	97.6335	1.191	0.251706	0.00093936	0.00316199
Saci_0615	J		conserved RNase_P_p30-like protein	6719	6449	8429	6453	6989	6507	7766	9374	9179	10033	208.54	222.477	226.178	195.849	253.662	298.183	262.461	249.361	282.124	264.338	221.341	271.293	1.226	0.293456	0.00164485	0.00494565
Saci_0616	J		conserved Archaeal protein	3329	3248	4198	3352	3732	3704	3853	4776	5165	5154	103.323	112.049	112.646	101.733	135.451	169.735	130.217	127.048	158.75	135.792	113.041	144.308	1.276	0.351915	0.00494805	0.0125337
Saci_0617	J		50S ribosomal protein L15E	84977	77135	95351	77382	69482	65450	85861	110103	97713	114916	2637.46	2661	2558.58	2348.55	2521.81	2999.24	2901.77	2928.88	3003.29	3027.68	2545.48	2972.17	1.168	0.223581	0.00014083	0.000713775
Saci_0618	M		GTPase	6530	6109	7327	6566	5484	4714	6107	8141	7116	8207	202.674	210.748	196.608	199.278	199.039	216.019	206.393	216.561	218.716	216.229	201.669	214.784	1.065	0.090943	0.0169111	0.0358377
Saci_0619	J		nucleotidyl transferase	7487	6711	7946	7177	5745	6728	8638	12167	10363	11907	232.377	231.516	213.217	217.822	208.512	308.31	291.931	323.658	318.515	313.712	220.689	311.225	1.41	0.496007	1.88008e-07	6.24353e-06
Saci_0620	J		30S ribosomal protein S3AE	34571	30352	37410	32629	27504	28480	36304	50240	42359	48431	1072.99	1047.08	1003.83	990.292	998.244	1305.09	1226.93	1336.45	1301.94	1276.01	1022.49	1289.28	1.261	0.334488	1.77347e-06	2.69193e-05
Saci_0621	J		SpoU rRNA methylase	4410	3909	5636	5272	4036	3416	4810	6446	5343	6127	136.875	134.852	151.232	160.005	146.485	156.538	162.559	171.472	164.221	161.427	145.89	163.244	1.119	0.162201	0.00840177	0.0198872
Saci_0622	J		conserved Archaeal protein	611	546	757	835	664	504	624	832	789	887	18.9638	18.8359	20.3128	25.3423	24.0995	23.0958	21.0888	22.1323	24.2506	23.3697	21.5109	22.7874	1.059	0.0833831	0.393879	0.502224
Saci_0623	R		ribosomal RNA adenine dimethylase	825	788	1190	1082	912	687	1049	1290	1070	1225	25.6058	27.1844	31.9316	32.8388	33.1006	31.4817	35.4521	34.3157	32.8873	32.2749	30.1322	33.2824	1.105	0.143664	0.102127	0.16514
Saci_0624	K		conserved Archaeal protein	9428	8439	11367	10827	8798	6080	8419	11109	9376	11382	292.62	291.128	305.014	328.6	319.319	278.615	284.53	295.514	288.179	299.88	307.336	289.344	0.942	-0.0869239	0.0638204	0.110938
Saci_0625	J	rpoF	DNA-directed RNA polymerase%2C subunit F	6128	5712	6046	5654	4254	4016	5843	7966	6489	8207	190.197	197.052	162.234	171.599	154.397	184.033	197.471	211.906	199.445	216.229	175.096	201.817	1.153	0.205266	0.0155543	0.0334057
Saci_0626	J		50S ribosomal protein L21E	11231	9668	11670	10415	7986	7734	10667	13790	12292	15346	348.58	333.526	313.144	316.096	289.848	354.41	360.503	366.832	377.805	404.319	320.239	372.774	1.164	0.219233	0.00196341	0.00576332
Saci_0630	S		hypothetical protein	3212	2779	3713	4177	2760	2181	3358	3837	3231	4075	99.6919	95.8697	99.632	126.772	100.173	99.9441	113.487	102.069	99.3074	107.364	104.428	104.434	1	7.87007e-05	0.999199	0.999199
Saci_0631	S		hypothetical protein	113	81	73	161	77	55	78	117	95	137	3.50722	2.79433	1.95883	4.88636	2.79468	2.52037	2.6361	3.11235	2.9199	3.60952	3.18828	2.95965	0.934	-0.0982205	0.673559	0.75046
Saci_0632	S		hypothetical protein	602	480	443	775	230	163	541	720	371	586	18.6845	16.559	11.8871	23.5213	8.34773	7.46946	18.2837	19.1529	11.403	15.4393	15.7999	14.3497	0.912	-0.133405	0.667074	0.746599
Saci_0633	S		hypothetical protein	1512	1182	1114	1905	708	573	1346	1692	1251	1718	46.9285	40.7765	29.8923	57.8169	25.6965	26.2577	45.4896	45.0094	38.4505	45.2639	40.2221	40.0942	0.998	-0.00232931	0.991842	0.993181
Saci_0634	L		resolvase	851	690	824	824	638	544	789	830	739	824	26.4128	23.8036	22.1106	25.0084	23.1559	24.9287	26.6652	22.0791	22.7138	21.7098	24.0983	23.6193	0.979	-0.030085	0.700497	0.774655
Saci_0635	K		hypothetical protein	111	89	116	128	83	67	82	127	114	116	3.44514	3.07032	3.11266	3.88481	3.01244	3.07027	2.77128	3.37837	3.50388	3.05624	3.30507	3.15601	0.955	-0.0656862	0.610179	0.702717
Saci_0636	S		hypothetical protein	276	215	300	343	278	204	265	311	320	358	8.56631	7.41705	8.04999	10.4101	10.0899	9.34828	8.95598	8.27301	9.83546	9.43218	8.90666	9.16898	1.029	0.0417766	0.713135	0.785119
Saci_0637	L		pNOB8-type integrase	3469	3032	4205	3581	2996	2837	3504	4674	4110	4615	107.669	104.598	112.834	108.684	108.738	130.005	118.422	124.335	126.324	121.591	108.504	124.135	1.144	0.193907	0.000317555	0.00136666
Saci_0639	J		hypothetical metallo-beta-lactamase superfamily protein	40493	38206	53567	43023	37076	35191	44672	58606	53686	62105	1256.8	1318.03	1437.38	1305.75	1345.65	1612.62	1509.74	1559	1650.08	1636.27	1332.72	1593.54	1.196	0.257856	8.45291e-05	0.000483048
Saci_0640	K		glycerol-1-phosphate dehydrogenase	6114	5422	7450	6914	5465	3538	5503	6738	5466	6769	189.762	187.048	199.908	209.84	198.349	162.128	185.98	179.24	168.002	178.342	196.982	174.738	0.887	-0.172682	0.00373868	0.00983282
Saci_0641	C		peptidyl-prolyl cis-trans isomerase	28455	25382	27980	26095	20047	23622	32333	39506	33167	37750	883.168	875.626	750.795	791.985	727.596	1082.48	1092.73	1050.91	1019.41	994.595	805.834	1048.03	1.301	0.379095	5.05494e-05	0.000317719
Saci_0642	O		50S ribosomal protein L37E	12316	10490	12325	10699	7669	8274	12301	17096	13233	16506	382.256	361.883	330.72	324.715	278.342	379.155	415.726	454.776	406.727	434.882	335.583	418.253	1.246	0.317812	0.00242584	0.00680643
Saci_0643	J		spermidine synthase	51583	47161	52350	45372	37875	40223	54221	71851	61676	69740	1601	1626.96	1404.72	1377.04	1374.65	1843.21	1832.46	1911.33	1895.66	1837.43	1476.87	1864.02	1.262	0.335878	7.07118e-05	0.000416227
Saci_0646	E	ahcY	adenosylhomocysteinase	39922	36793	41847	34273	31075	32139	40095	51533	46577	54749	1239.07	1269.28	1122.89	1040.19	1127.85	1472.77	1355.06	1370.85	1431.58	1442.47	1159.86	1414.54	1.22	0.286387	0.000289996	0.00127358
Saci_0647	J		conserved membrane protein	1106	1037	1218	1201	877	578	908	996	825	973	34.3273	35.7743	32.6829	36.4504	31.8303	26.4868	30.6869	26.4949	25.357	25.6355	34.2131	26.9322	0.787	-0.345492	0.000321485	0.00137559
Saci_0650	R		conserved Archaeal protein	758	706	885	749	657	699	858	1151	1076	1139	23.5263	24.3555	23.7475	22.7322	23.8455	32.0316	28.9971	30.6181	33.0717	30.0091	23.6414	30.9455	1.309	0.3882	1.54948e-05	0.000137354
Saci_0651	V		site-specific DNA methylase	4360	3991	5031	4667	3607	2847	3921	5367	4359	5179	135.323	137.681	134.998	141.644	130.914	130.463	132.515	142.769	133.977	136.45	136.112	135.235	0.994	-0.00915092	0.809114	0.863029
Saci_0652	K		conserved Archaeal protein	9659	9315	13196	10387	10025	7202	8893	11511	10171	11171	299.79	321.348	354.092	315.246	363.852	330.031	300.549	306.208	312.614	294.321	330.866	308.745	0.933	-0.0999539	0.107847	0.173256
Saci_0653	J		conserved Archaeal protein	1456	1270	1474	1654	1101	948	1487	1975	1668	1965	45.1904	43.8124	39.5523	50.199	39.9602	43.442	50.2549	52.5376	51.2673	51.7716	43.7428	49.8547	1.14	0.189541	0.0319188	0.0615419
Saci_0654	J		GTP-binding protein hflX	5273	5180	6181	5528	5060	4191	5338	7291	6633	7352	163.66	178.699	165.857	167.775	183.65	192.052	180.404	193.95	203.871	193.702	171.928	192.796	1.122	0.165458	0.00367078	0.00966567
Saci_0655	K		conserved Archaeal HTH domain protein	8175	7336	9364	8613	6674	5294	7579	10373	8587	10531	253.73	253.077	251.267	261.405	242.229	242.597	256.141	275.935	263.928	277.459	252.342	263.212	1.043	0.0610528	0.179727	0.262742
Saci_0656	O		protease regulatory protein	21631	19605	26009	21091	18834	17791	25510	28995	27332	32004	671.369	676.332	697.907	640.113	683.57	815.271	862.139	771.305	840.071	843.206	673.858	826.398	1.226	0.294385	1.16736e-05	0.000110058
Saci_0657	J		conserved Archaeal PUA domain protein	3161	2826	3232	3077	2405	2138	3428	3940	3488	4282	98.109	97.4911	86.7252	93.3871	87.2882	97.9736	115.853	104.809	107.207	112.817	92.6001	107.732	1.164	0.218727	0.00267449	0.00735567
Saci_0658	O		conserved Archaeal protein	16908	15987	20999	18370	15238	14718	19582	25472	21674	25709	524.779	551.518	563.472	557.531	553.055	674.451	661.796	677.589	666.168	677.352	550.071	671.471	1.221	0.287703	1.2936e-06	2.11636e-05
Saci_0659	J		queuine tRNA-ribosyltransferase	20698	19639	24745	21412	19272	16408	22124	29469	27034	30166	642.411	677.505	663.99	649.855	699.467	751.895	747.706	783.914	830.912	794.78	666.646	781.841	1.173	0.230005	0.000123723	0.000644695
Saci_0660	A		conserved Archaeal protein	10128	9237	11791	9815	8858	8455	10753	13795	12348	13843	314.346	318.657	316.391	297.886	321.497	387.45	363.41	366.965	379.526	364.72	313.755	372.414	1.187	0.247218	1.68267e-05	0.000145678
Saci_0661	K	rpoG	DNA-directed RNA polymerase%2C subunit G	3244	2865	3459	3021	2492	2675	3559	4522	3844	4475	100.685	98.8366	92.8163	91.6875	90.4459	122.582	120.28	120.291	118.148	117.902	94.8943	119.841	1.263	0.336614	4.23009e-06	5.25807e-05
Saci_0662	O		proteasome protease subunit	10904	9726	11551	9330	8352	9269	11309	15637	14494	16070	338.431	335.527	309.951	283.166	303.132	424.751	382.201	415.965	445.485	423.394	314.041	418.359	1.332	0.413808	1.71123e-05	0.0001457
Saci_0663	J		histidyl tRNA synthetase	11390	10551	12076	10822	9213	7931	10710	14170	12406	14408	353.515	363.988	324.039	328.448	334.381	363.437	361.957	376.941	381.308	379.606	340.874	372.65	1.093	0.128675	0.00823718	0.01956
Saci_0664	J		conserved Archaeal protein	864	785	1092	970	710	709	1014	1341	1172	1370	26.8163	27.0809	29.302	29.4396	25.7691	32.4899	34.2693	35.6724	36.0224	36.0952	27.6815	34.9098	1.261	0.334873	0.000108465	0.000581529
Saci_0665	K		conserved protein	274	276	925	665	684	272	344	405	355	487	8.50423	9.52143	24.8208	20.1828	24.8254	12.4644	11.6259	10.7735	10.9112	12.8309	17.5709	11.7212	0.666	-0.585629	0.0689405	0.118541
Saci_0666	O	thsB	thermosome beta subunit	288229	285581	465141	356311	314127	226311	393950	363082	329172	389787	8945.86	9851.95	12481.3	10814.1	11401.1	10370.7	13314	9658.46	10117.4	10269.7	10698.8	10746	1.004	0.00634566	0.953011	0.964279
Saci_0667	L		conserved Archaeal protein	1861	1751	3320	2819	2527	1423	2115	2189	1974	2246	57.7605	60.4059	89.0865	85.5568	91.7162	65.2088	71.4788	58.2303	60.6725	59.1751	76.9052	62.9531	0.818	-0.289521	0.0567552	0.100302
Saci_0668			conserved protein	5227	4953	6203	5083	5047	4291	5447	7347	6370	7293	162.232	170.868	166.447	154.269	183.178	196.635	184.088	195.44	195.787	192.148	167.399	192.819	1.152	0.204071	0.00104106	0.00341647
Saci_0669	O		conserved Archaeal protein	12455	11826	14426	12789	11261	10847	13265	17240	15597	17287	386.57	407.972	387.097	388.147	408.712	497.063	448.306	458.607	479.386	455.459	395.7	467.764	1.182	0.241331	6.03457e-05	0.000366856
Saci_0670	J		30S ribosomal protein S17E	30394	27537	31510	30568	22753	21714	30598	39895	31781	38094	943.349	949.969	845.517	927.741	825.808	995.042	1034.09	1061.26	976.815	1003.66	898.477	1014.17	1.129	0.174762	0.00378293	0.00990239
Saci_0671	G		conserved Archaeal protein	62024	57554	71681	59530	58093	48002	59561	71573	67010	73463	1925.06	1985.49	1923.44	1806.74	2108.46	2199.69	2012.93	1903.94	2059.61	1935.52	1949.84	2022.34	1.037	0.0526529	0.326392	0.430226
Saci_0672	A		RNase L inhibitor-like protein	15594	13841	18029	16798	13352	12649	18164	21851	19359	22944	483.996	477.486	483.777	509.82	484.604	579.639	613.873	581.265	595.015	604.503	487.937	594.859	1.219	0.285859	2.60266e-06	3.5527e-05
Saci_0673			conserved protein	320	235	491	452	468	449	474	432	537	626	9.93195	8.10701	13.1751	13.7182	16.9858	20.5754	16.0194	11.4918	16.5051	16.4931	12.3836	16.217	1.306	0.385563	0.083298	0.138726
Saci_0675	G		conserved membrane protein	1085	1161	2620	2343	2232	311	614	768	590	746	33.6755	40.0521	70.3032	71.1102	81.0093	14.2515	20.7508	20.4298	18.1341	19.6548	59.2301	18.6442	0.316	-1.66386	2.43096e-05	0.000191804
Saci_0678			hypothetical protein	95	95	87	159	49	37	92	87	64	91	2.94855	3.2773	2.3345	4.82566	1.77843	1.69552	3.10924	2.31431	1.96709	2.39757	3.03289	2.29675	0.76	-0.395909	0.160593	0.240401
Saci_0679	S		conserved membrane protein	856	771	863	819	696	500	732	804	651	789	26.568	26.5979	23.1571	24.8567	25.261	22.9125	24.7388	21.3875	20.009	20.7877	25.2881	21.9671	0.868	-0.20369	0.0162601	0.0346208
Saci_0680	S		hypothetical protein	687	629	613	965	385	303	635	807	609	718	21.3227	21.6992	16.4488	29.2878	13.9734	13.8849	21.4605	21.4673	18.7181	18.9171	20.5464	18.8896	0.921	-0.118943	0.544291	0.642295
Saci_0681	S		hypothetical protein	79	77	47	158	36	23	88	82	66	100	2.45195	2.65634	1.26116	4.79531	1.3066	1.05397	2.97406	2.18131	2.02856	2.63469	2.49427	2.17452	0.882	-0.180373	0.645828	0.730291
Saci_0683	J	Saci_0683	Saci_0683	20	19	11	14	11	15	25	16	16	12	0.620747	0.655461	0.295166	0.424901	0.399239	0.687374	0.844903	0.425621	0.491773	0.316163	0.479103	0.553167	1.13	0.175692	0.629257	0.719302
Saci_0684	J		30S ribosomal protein S10P	27604	25106	31289	25347	23171	26636	33662	43722	41052	44697	856.755	866.105	839.587	769.283	840.98	1220.59	1137.65	1163.06	1261.77	1177.63	834.542	1192.14	1.428	0.514491	1.1626e-07	4.53824e-06
Saci_0685	J		elongation factor 1-alpha	353213	331716	390405	315906	288945	293267	368485	476332	439178	484194	10962.8	11443.5	10475.9	9587.76	10487.1	13438.9	12453.4	12671.1	13498.5	12757	10591.4	12963.8	1.224	0.291591	0.000125338	0.000651458
Saci_0686	J		30S ribosomal protein S7P	57503	53756	65680	54862	46064	46024	61430	77412	67220	77275	1784.74	1854.47	1762.41	1665.06	1671.87	2109.05	2076.1	2059.26	2066.06	2035.96	1747.71	2069.28	1.184	0.243658	3.84531e-05	0.000267369
Saci_0687	S		conserved Crenarchaeal protein	3724	3282	4608	4599	3364	2388	3490	4690	3560	4366	115.583	113.222	123.648	139.58	122.095	109.43	117.949	124.76	109.419	115.03	122.826	115.318	0.939	-0.0908223	0.168705	0.249912
Saci_0688	J		30S ribosomal protein S12P	25469	23462	30163	23770	22263	21896	27944	37117	34335	39458	790.49	809.39	809.373	721.421	808.024	1003.38	944.399	987.361	1055.31	1039.6	787.74	1006.01	1.277	0.352869	7.12491e-06	7.513e-05
Saci_0689	K	nusA	NusA	22969	21704	26805	22291	20331	18528	23184	30319	27392	31724	712.897	748.743	719.266	676.533	737.903	849.044	783.53	806.525	841.915	835.828	719.068	823.368	1.145	0.195409	0.000339425	0.00144126
Saci_0690	J		50S ribosomal protein L30E	20304	18727	22534	19075	16351	15223	19289	26015	22381	27273	630.182	646.043	604.661	578.927	593.451	697.592	651.894	692.033	687.898	718.558	610.653	689.595	1.129	0.175412	0.00119858	0.00380978
Saci_0691	K	rpoA2	DNA-directed RNA polymerase subunit A''	37478	34744	42550	35617	31325	26462	33955	45471	39365	48422	1163.22	1198.6	1141.76	1080.98	1136.92	1212.62	1147.55	1209.59	1209.92	1275.77	1144.29	1211.09	1.058	0.0818591	0.0586701	0.103194
Saci_0692	K	rpoA1	DNA-directed RNA polymerase subunit A'	105547	97050	124587	104878	92514	83388	108963	142073	126192	147042	3275.9	3348.02	3343.08	3183.05	3357.75	3821.25	3682.53	3779.33	3878.61	3874.1	3301.56	3807.16	1.153	0.20557	4.79314e-05	0.000304787
Saci_0693	K	rpoB	DNA directed RNA polymerase subunit B	171390	157804	192261	165424	143468	136632	175603	239120	206636	238011	5319.49	5443.91	5159	5020.63	5207.1	6261.15	5934.7	6360.91	6351.12	6270.85	5230.02	6235.75	1.192	0.253746	2.13668e-05	0.000173508
Saci_0694	K	rpoH	DNA-directed RNA polymerase%2C subunit H	6565	6141	8013	6486	6243	6254	6994	9642	8748	9816	203.76	211.852	215.015	196.85	226.586	286.589	236.37	256.49	268.877	258.621	210.813	261.389	1.24	0.310117	0.000155805	0.000766958
Saci_0695	J		translation initiation factor 2-like protein	41565	37990	46455	40614	33787	36108	48141	62117	53795	61909	1290.07	1310.58	1246.54	1232.64	1226.28	1654.65	1626.98	1652.39	1653.43	1631.11	1261.22	1643.71	1.303	0.382136	8.09025e-08	3.52957e-06
Saci_0696	F		nucleoside diphosphate kinase	19138	17143	20424	17468	15103	13945	19164	24209	20603	24471	593.993	591.398	548.043	530.155	548.156	639.028	647.669	643.991	633.25	644.735	562.349	641.735	1.141	0.190525	0.000426791	0.00173603
Saci_0697	J		50S ribosomal protein L24E	1356	1208	1608	1299	1252	1245	1509	1806	1733	1818	42.0866	41.6735	43.1479	39.4247	45.4407	57.052	50.9984	48.042	53.2652	47.8986	42.3547	51.4512	1.214	0.279929	0.000812766	0.00285688
Saci_0698	J		30S ribosomal protein S28E	20338	17438	24173	21930	17238	14966	20564	26321	21786	26581	631.237	601.575	648.641	665.577	625.644	685.815	694.984	700.173	669.61	700.326	634.535	690.182	1.088	0.121266	0.00509111	0.0128287
Saci_0699	F		uracil phosphoribosyltransferase	5971	5584	7064	5690	5869	5125	5888	7265	7263	7854	185.324	192.636	189.55	172.692	213.012	234.853	198.992	193.259	223.234	206.928	190.643	211.453	1.109	0.149271	0.0465097	0.0849624
Saci_0700	J	gatB	aspartyl/glutamyl-tRNA(Asn/Gln) amidotransferase subunit B	6186	5244	5742	5576	4217	3785	5204	6794	5616	6699	191.997	180.907	154.077	169.232	153.054	173.447	175.875	180.729	172.612	176.498	169.853	175.832	1.035	0.0499994	0.432831	0.538617
Saci_0701	F		conserved Archaeal protein	6905	6635	8695	7380	6693	6046	7537	9688	8653	9502	214.313	228.894	233.315	223.983	242.919	277.057	254.721	257.713	265.957	250.348	228.685	261.159	1.142	0.191457	0.000903111	0.00307251
Saci_0702	R		conserved protein	1583	1321	2004	1769	1433	1440	1817	2461	2052	2384	49.1321	45.5718	53.7739	53.6892	52.01	65.9879	61.4076	65.4658	63.0699	62.811	50.8354	63.7484	1.254	0.326179	8.37686e-05	0.000480374
Saci_0703	H		conserved Archaeal radical SAM superfamily protein	371375	357188	430816	380458	313500	195091	253527	297996	276831	324564	11526.5	12322.2	11560.2	11546.9	11378.3	8940.03	8568.23	7927.08	8508.62	8551.25	11666.8	8499.04	0.728	-0.457044	2.66188e-07	7.49229e-06
Saci_0704	H	thiL	thiamine-monophosphate kinase	2548	2311	2427	2539	1765	1580	2388	2948	2519	3079	79.0831	79.7247	65.1244	77.0588	64.0598	72.4033	80.7052	78.4207	77.4235	81.122	73.0102	78.0149	1.069	0.0960533	0.208165	0.296713
Saci_0706	F	als	adenylosuccinate lyase	13126	12242	14948	13031	11451	10083	13476	15434	14080	15953	407.396	422.324	401.104	395.492	415.608	462.052	455.437	410.565	432.76	420.312	408.385	436.225	1.068	0.0950552	0.0395877	0.0736264
Saci_0707	F		conserved Archaeal protein	10097	9047	10935	9996	8739	8280	10774	13240	12146	13809	313.384	312.103	293.422	303.379	317.178	379.43	364.12	352.201	373.317	363.824	307.893	366.578	1.191	0.251669	1.58795e-05	0.000139652
Saci_0708	F		conserved Archaeal protein	10694	10232	12191	10750	9504	9203	11670	14058	13016	14484	331.913	352.983	327.125	326.263	344.943	421.727	394.401	373.961	400.057	381.608	336.645	394.351	1.171	0.228167	0.000171711	0.000826962
Saci_0709	F		adenylosuccinate synthase	10369	9094	10750	9908	7897	7696	11319	10149	9852	11808	321.826	313.724	288.458	300.708	286.618	352.668	382.538	269.977	302.809	311.104	302.267	323.819	1.071	0.0990616	0.26624	0.364769
Saci_0710	R		conserved Prokaryal protein	6237	5232	6469	5833	4689	4287	6448	6006	5812	6763	193.58	180.493	173.585	177.032	170.185	196.451	217.917	159.767	178.637	178.184	178.975	186.191	1.04	0.0565979	0.465761	0.570659
Saci_0711	K		conserved Crenarchaeal protein	6817	6370	8334	7286	6464	5478	6579	8654	7557	8854	211.582	219.752	223.629	221.131	234.608	251.029	222.345	230.208	232.271	233.275	222.14	233.825	1.053	0.0738384	0.0993658	0.160909
Saci_0712	E		prephenate dehydratase	10126	9026	11464	9890	8611	6986	9073	11059	9732	11289	314.284	311.378	307.617	300.162	312.532	320.133	306.632	294.184	299.121	297.43	309.195	303.5	0.982	-0.0269326	0.434095	0.539286
Saci_0713	E		threonine dehydratase	7126	6482	7674	6728	5822	5096	6866	9016	8015	9191	221.172	223.616	205.919	204.195	211.306	233.524	232.044	239.837	246.348	242.154	213.242	238.781	1.12	0.163326	0.0010399	0.00341647
Saci_0714	F		HIT family protein	3026	2731	3402	3082	2471	2155	3027	4097	3436	4054	93.919	94.2138	91.2869	93.5389	89.6837	98.7527	102.301	108.986	105.608	106.81	92.5284	104.492	1.13	0.175716	0.000796811	0.00281861
Saci_0715	L		DNA recombination protein RadA	27780	25613	40846	34983	30015	21501	28673	35792	31286	36442	862.217	883.595	1096.03	1061.74	1089.38	985.281	969.037	952.114	961.601	960.133	998.592	965.633	0.967	-0.0484453	0.50403	0.605371
Saci_0716	J		conserved protein	436	415	419	517	300	252	367	472	393	483	13.5323	14.3166	11.2431	15.691	10.8883	11.5479	12.4032	12.5558	12.0792	12.7255	13.1343	12.2623	0.934	-0.0981635	0.376995	0.483467
Saci_0717	J		NOL1/NOP2/sun family protein	1928	1722	1817	1799	1243	1078	1606	2117	1713	2188	59.84	59.4054	48.7561	54.5998	45.114	49.3992	54.2766	56.315	52.6504	57.647	53.5431	54.0576	1.01	0.0144636	0.864668	0.902386
Saci_0718	F		conserved Archaeal protein	3766	3416	4199	3875	2876	2439	3555	4524	3618	4361	116.887	117.845	112.673	117.606	104.383	111.767	120.145	120.344	111.202	114.899	113.879	115.671	1.016	0.0225943	0.626279	0.717068
Saci_0719	H		conserved Archaeal protein	7950	7252	8889	8300	6923	5325	7131	8453	7456	8468	246.747	250.179	238.521	251.905	251.267	244.018	241	224.861	229.166	223.105	247.724	232.43	0.938	-0.0920818	0.0277026	0.0544507
Saci_0720	H		cytidylyltransferase	5032	4605	5388	4755	4028	3818	4908	6206	5717	6299	156.18	158.863	144.578	144.315	146.194	174.959	165.871	165.088	175.717	165.959	150.026	169.519	1.13	0.17616	0.00114212	0.00366169
Saci_0721	L		conserved Archaeal protein	935	772	831	1085	636	363	796	1065	761	982	29.0199	26.6324	22.2985	32.9298	23.0833	16.6344	26.9017	28.3304	23.39	25.8726	26.7928	24.2258	0.906	-0.142011	0.364193	0.470302
Saci_0722	D	cdc6-1	cell division control protein 6-like protein 1	3242	2954	3473	3514	2699	1909	2434	3603	3303	3828	100.623	101.907	93.192	106.65	97.9588	87.4797	82.2598	95.8445	101.52	100.856	100.066	93.5921	0.936	-0.0958899	0.166411	0.247503
Saci_0724	S		membrane protein	1537	1253	1719	1831	1340	1112	1757	2306	1817	2142	47.7044	43.2259	46.1264	55.571	48.6346	50.9573	59.3798	61.3426	55.847	56.435	48.2525	56.7923	1.177	0.235616	0.00811076	0.0193217
Saci_0725	S		conserved membrane protein	936	871	1189	1104	892	803	1011	1138	1008	1079	29.051	30.0477	31.9048	33.5065	32.3747	36.7974	34.1679	30.2723	30.9817	28.4283	31.3769	32.1295	1.023	0.0324641	0.67828	0.755342
Saci_0726	S		conserved Crenarchaeal protein	470	360	446	502	303	215	395	488	398	510	14.5876	12.4193	11.9676	15.2357	10.9972	9.85235	13.3495	12.9814	12.2329	13.4369	13.0415	12.3706	0.95	-0.0737954	0.542932	0.641883
Saci_0727	K		conserved Crenarchaeal protein	9580	8469	10476	9479	7450	6199	8770	11547	9483	11667	297.338	292.163	281.106	287.688	270.394	284.069	296.392	307.165	291.468	307.389	285.738	297.297	1.041	0.0573113	0.156091	0.234506
Saci_0728	I		pcrB family protein	3390	3009	3462	3335	2767	2011	2791	3738	3180	3704	105.217	103.804	92.8968	101.217	100.427	92.1539	94.325	99.4357	97.7399	97.5888	100.712	96.2487	0.956	-0.0650124	0.161153	0.240971
Saci_0729	U		conserved protein	5914	4802	8545	6470	5945	5306	6558	8210	7207	8493	183.555	165.659	229.29	196.365	215.771	243.147	221.635	218.397	221.513	223.764	198.128	225.691	1.139	0.187568	0.037746	0.0709399
Saci_0730	J		conserved Archaeal protein	1653	1393	2002	1852	1417	1271	1748	2125	1792	2125	51.3047	48.0556	53.7202	56.2083	51.4293	58.2434	59.0756	56.5278	55.0786	55.9871	52.1436	56.9825	1.092	0.127587	0.026114	0.0520176
Saci_0731	K		conserved Archaeal protein	13444	11811	15186	14908	10536	8686	13015	16751	12545	15655	417.266	407.455	407.49	452.459	382.399	398.035	439.857	445.599	385.581	412.46	413.414	416.306	1.007	0.0100831	0.856698	0.89617
Saci_0732	S		conserved Archaeal protein	10368	9466	14333	12985	10700	8394	11537	15118	12905	15390	321.795	326.557	384.602	394.095	388.351	384.654	389.906	402.159	396.646	405.479	363.08	395.769	1.09	0.124397	0.0693712	0.119098
Saci_0733	V		membrane protein	401	329	341	401	236	192	337	399	288	338	12.446	11.3498	9.15015	12.1704	8.5655	8.79838	11.3893	10.6139	8.85191	8.90525	10.7364	9.71175	0.905	-0.144047	0.297574	0.399579
Saci_0734	V		ABC transporter	1236	988	1147	1274	828	540	939	1214	909	1136	38.3622	34.084	30.7778	38.666	30.0518	24.7454	31.7346	32.294	27.9389	29.9301	34.3883	29.3286	0.854	-0.22824	0.0373683	0.0705212
Saci_0735	S		hypothetical protein	813	708	669	978	384	240	619	786	473	714	25.2334	24.4245	17.9515	29.6824	13.9371	10.998	20.9198	20.9086	14.538	18.8117	22.2458	17.2352	0.777	-0.364037	0.134402	0.208248
Saci_0736	V		membrane protein	454	374	453	458	327	137	274	345	252	394	14.091	12.9022	12.1555	13.9003	11.8683	6.27801	9.26014	9.17745	7.74542	10.3807	12.9835	8.56834	0.663	-0.59379	0.000741251	0.00265218
Saci_0737	V		ABC transporter	1837	1551	2088	1970	1582	1074	1453	1837	1604	1916	57.0156	53.5063	56.0279	59.7896	57.4179	49.2159	49.1058	48.8666	49.3002	50.4806	56.7515	49.3938	0.87	-0.200303	0.000558843	0.00215872
Saci_0738	S		hypothetical membrane protein	872	767	877	971	605	461	750	921	706	879	27.0646	26.4599	23.5328	29.4699	21.9582	21.1253	25.3471	24.4998	21.6995	23.1589	25.6971	23.1661	0.902	-0.148985	0.12126	0.191215
Saci_0739	K		hypothetical protein	559	416	481	687	389	280	440	639	458	533	17.3499	14.3511	12.9068	20.8505	14.1186	12.831	14.8703	16.9982	14.077	14.0429	15.9154	14.5639	0.916	-0.12639	0.36544	0.471638
Saci_0742	S		hypothetical protein	190	149	196	221	176	137	163	194	179	226	5.89709	5.14019	5.25932	6.70736	6.38783	6.27801	5.50877	5.16065	5.50171	5.9544	5.87836	5.68071	0.965	-0.0511682	0.651746	0.73499
Saci_0743	S		hypothetical protein	1191	1047	1629	1378	1298	1006	1053	1351	1395	1600	36.9655	36.1193	43.7114	41.8224	47.1102	46.0999	35.5873	35.9384	42.8765	42.155	41.1458	40.5314	0.984	-0.0226093	0.817429	0.869
Saci_0744	S		conserved protein	1618	1446	1963	1775	1578	1253	1466	2003	1786	2143	50.2184	49.884	52.6737	53.8713	57.2727	57.4186	49.5451	53.2824	54.8942	56.4614	52.784	54.3203	1.029	0.0412972	0.478816	0.583331
Saci_0745	G		conserved Archaeal protein	2715	2506	2620	2908	1726	1527	2335	2917	2462	3118	84.2664	86.4518	70.3032	88.258	62.6443	69.9746	78.914	77.596	75.6716	82.1496	78.3847	76.8612	0.981	-0.0279029	0.771224	0.834212
Saci_0746	L		conserved protein	1138	928	1202	1203	942	692	983	1117	1112	1316	35.3205	32.0141	32.2536	36.5111	34.1894	31.7108	33.2216	29.7137	34.1782	34.6725	34.0577	32.6994	0.96	-0.0585655	0.357429	0.462881
Saci_0747	G		conserved Prokaryal protein	6927	6379	6996	6220	5188	4647	6108	7453	6509	7248	214.996	220.062	187.726	188.777	188.296	212.948	206.427	198.26	200.059	190.962	199.971	201.731	1.009	0.0124845	0.827453	0.875872
Saci_0748	L		conserved protein	3145	2721	5676	5046	4150	2072	2871	3265	2720	3310	97.6124	93.8689	152.306	153.146	150.622	94.9492	97.0287	86.8533	83.6014	87.2082	129.511	89.9282	0.694	-0.5269	0.00423919	0.0109804
Saci_0749	S		conserved protein	1380	1124	1464	1312	940	815	1093	1465	1226	1497	42.8315	38.7757	39.2839	39.8193	34.1168	37.3473	36.9392	38.9709	37.6821	39.4413	38.9654	38.0762	0.977	-0.0333384	0.593282	0.687886
Saci_0750	E	argC	N-acetyl-gamma-glutamyl-phosphate reductase	14976	14142	16221	14019	13028	11196	15039	17714	16266	18010	464.815	487.87	435.263	425.477	472.845	513.056	508.26	471.216	499.949	474.507	457.254	493.397	1.079	0.109731	0.0369851	0.0699761
Saci_0751	E		amino acid kinase	15009	13731	15650	14260	11797	10093	14401	17851	16283	18644	465.839	473.691	419.941	432.792	428.166	462.511	486.698	474.86	500.471	491.211	444.086	483.15	1.088	0.121699	0.0160966	0.0343713
Saci_0752	K	lysM	Lrp-like transcriptional regulator	9745	8769	10456	8916	7656	6398	8522	10349	9130	10576	302.459	302.512	280.569	270.601	277.871	293.188	288.011	275.297	280.618	278.645	286.802	283.152	0.987	-0.0185614	0.657263	0.740086
Saci_0753	E		conserved protein	7644	6599	7656	7238	5391	4188	5447	8707	6638	8623	237.249	227.652	205.436	219.674	195.664	191.915	184.088	231.618	204.024	227.189	217.135	207.767	0.957	-0.0632307	0.416309	0.523031
Saci_0754	E		conserved Archaeal protein	34156	32888	38300	31624	30391	23148	25408	38408	34263	39240	1060.11	1134.57	1027.72	959.79	1103.03	1060.75	858.692	1021.7	1053.1	1033.85	1057.04	1005.62	0.951	-0.0719324	0.289809	0.391752
Saci_0755	E	argD	acetylornithine aminotransferase	24271	23131	28287	22955	23377	17349	18951	27539	25850	29175	753.307	797.972	759.033	696.686	848.456	795.016	640.471	732.573	794.521	768.67	771.091	746.25	0.968	-0.0472295	0.504159	0.605371
Saci_0756	E		peptidase	7136	6667	8327	7524	6941	4869	6017	8450	7798	9193	221.482	229.998	223.441	228.354	251.92	223.121	203.351	224.781	239.678	242.207	231.039	226.628	0.981	-0.0275833	0.621249	0.713072
Saci_0757	I		undecaprenyl pyrophosphate synthetase	3565	3393	4137	3751	3353	2626	3446	4314	3691	4269	110.648	117.051	111.009	113.843	121.695	120.336	116.461	114.758	113.446	112.475	114.849	115.495	1.006	0.00801783	0.840017	0.88622
Saci_0758	J		30S ribosomal protein S8E	20600	18905	22554	18362	16889	17854	23313	28145	24940	27585	639.369	652.183	605.198	557.288	612.978	818.158	787.889	748.694	766.551	726.779	613.403	769.614	1.255	0.327257	3.60255e-05	0.000255276
Saci_0759	U		conserved Archaeal protein	6223	5513	7149	6690	5935	5940	7353	8890	8279	8814	193.145	190.187	191.831	203.042	215.408	272.2	248.503	236.486	254.462	232.221	198.723	248.774	1.252	0.323872	6.74968e-05	0.000399416
Saci_0761	M		epimerase	4409	3852	4649	4065	3249	2547	3504	4637	3842	4669	136.844	132.886	124.748	123.373	117.921	116.716	118.422	123.35	118.087	123.014	127.154	119.918	0.943	-0.0843847	0.0901997	0.148333
Saci_0763	E		thiamine pyrophosphate-requiring enzyme	54344	50107	60976	51141	46440	49583	62448	82795	76926	85874	1686.69	1728.59	1636.19	1552.13	1685.52	2272.14	2110.5	2202.46	2364.38	2262.51	1657.82	2242.4	1.353	0.435756	4.73035e-07	1.04409e-05
Saci_0765	R		conserved Archaeal protein	2701	2449	2637	2497	1877	1835	2519	3143	2860	3369	83.8319	84.4854	70.7594	75.7841	68.1247	84.0887	85.1325	83.6079	87.9044	88.7626	76.5971	85.8992	1.122	0.165498	0.0248952	0.0500378
Saci_0766	J		50S ribosomal protein L40E	4880	4129	5437	4418	3443	3994	5296	7175	6002	7126	151.462	142.442	145.893	134.087	124.962	183.025	178.984	190.864	184.476	187.748	139.769	185.02	1.324	0.404547	7.07444e-06	7.50147e-05
Saci_0767	K		conserved Archaeal protein	8100	7920	9150	7754	7204	6985	8431	10517	10084	11094	251.402	273.224	245.525	235.334	261.465	320.087	284.935	279.766	309.94	292.292	253.39	297.404	1.174	0.230985	0.000927538	0.00313167
Saci_0768	J	aspS	aspartyl-tRNA synthetase	44310	40683	46034	39983	35270	36797	45390	58961	53705	60518	1375.26	1403.48	1235.24	1213.49	1280.11	1686.22	1534.01	1568.44	1650.67	1594.46	1301.52	1606.76	1.235	0.303956	6.40097e-05	0.000384923
Saci_0769	J		conserved Archaeal protein	2957	2746	3072	2935	2502	2020	2711	3427	3132	3700	91.7774	94.7313	82.4319	89.0774	90.8088	92.5663	91.6213	91.1627	96.2646	97.4835	89.7654	93.8197	1.045	0.0640116	0.181897	0.265565
Saci_0770	J		conserved Archaeal protein	1123	1097	1262	1075	996	861	1070	1386	1273	1463	34.8549	37.8442	33.8636	32.6263	36.1493	39.4552	36.1619	36.8694	39.1267	38.5455	35.0677	38.0317	1.085	0.117151	0.0522963	0.0937626
Saci_0771	R		conserved Archaeal protein	1733	1477	2033	1627	1576	1885	2195	2592	2556	2895	53.7877	50.9534	54.5521	49.3795	57.2001	86.3799	74.1825	68.9506	78.5607	76.2742	53.1746	76.8696	1.445	0.531052	5.30244e-06	6.0814e-05
Saci_0772	J		elongation factor 1-beta	13441	11578	13260	11854	9958	11162	15140	19499	16529	18931	417.173	399.417	355.809	359.77	361.42	511.498	511.674	518.699	508.032	498.773	378.718	509.735	1.346	0.428636	2.48599e-06	3.50083e-05
Saci_0773	O		SAV protein-like	100303	94433	108208	87026	76663	68070	89343	120159	107917	122644	3113.14	3257.74	2903.58	2641.24	2782.44	3119.3	3019.45	3196.39	3316.92	3231.29	2939.63	3176.67	1.081	0.111887	0.0759023	0.128526
Saci_0774	S		conserved protein	3532	3430	3825	3256	2614	2159	3268	4487	3783	4478	109.624	118.328	102.637	98.8198	94.8738	98.936	110.446	119.36	116.274	117.981	104.857	112.599	1.074	0.103433	0.167805	0.249077
Saci_0775	L		XPG/RAD25 related endonuclease	11413	10644	13615	11659	10006	8239	11367	15271	13773	16621	354.229	367.196	365.335	353.851	363.163	377.551	384.161	406.229	423.324	437.912	360.755	405.835	1.125	0.170016	0.00272308	0.00747085
Saci_0776	H		conserved Archaeal protein	1030	888	1272	1332	952	771	1237	1548	1341	1602	31.9685	30.6342	34.1319	40.4263	34.5523	35.331	41.8058	41.1788	41.2167	42.2077	34.3426	40.348	1.175	0.233174	0.0146121	0.0315955
Saci_0777	J	gluTR	glutamyl-tRNA reductase	4943	4695	6136	5699	4684	4073	5784	7278	6140	7433	153.418	161.968	164.649	172.965	170.003	186.645	195.477	193.604	188.718	195.836	164.601	192.056	1.167	0.222662	0.000121664	0.000635454
Saci_0778	H	alaD	delta-aminolevulinic acid dehydratase	8678	8129	11538	9366	9212	7769	9697	11880	11144	12594	269.342	280.434	309.602	284.259	334.345	356.014	327.721	316.024	342.52	331.813	295.596	334.818	1.133	0.179663	0.0122153	0.027152
Saci_0779	H	hemL	glutamate-1-semialdehyde aminotransferase	7438	7178	9370	8265	7387	5946	7839	9765	8966	10631	230.856	247.626	251.428	250.843	268.107	272.475	264.928	259.762	275.577	280.094	249.772	270.567	1.083	0.115413	0.0198683	0.0410463
Saci_0780	H	pbg	porphobilinogen deaminase	5266	4872	6429	5728	4862	3867	5647	7027	6189	7589	163.443	168.074	172.511	173.845	176.464	177.205	190.847	186.927	190.224	199.946	170.867	189.03	1.106	0.14596	0.00330526	0.0087969
Saci_0781	H		conserved protein	2044	1966	2493	2336	1915	1491	2112	2752	2432	3023	63.4403	67.8229	66.8954	70.8977	69.5039	68.3249	71.3774	73.2068	74.7495	79.6466	67.7121	73.4611	1.085	0.118109	0.040085	0.0742006
Saci_0782	R		conserved Crenarchaeal protein	12605	11788	14421	12452	11236	9128	11947	14565	13323	15410	391.226	406.662	386.963	377.919	407.805	418.29	403.762	387.448	409.493	406.005	394.115	405	1.028	0.0392836	0.285586	0.387694
Saci_0783			conserved protein	4099	3750	4125	3699	3207	2750	3924	3654	3316	3742	127.222	129.367	110.687	112.265	116.396	126.018	132.616	97.2012	101.92	98.59	119.188	111.269	0.933	-0.100053	0.318241	0.421078
Saci_0787	J		conserved Archaeal protein	5097	4588	5204	4682	3946	3044	4257	5898	4741	5809	158.197	158.276	139.64	142.099	143.218	139.491	143.87	156.895	145.718	153.049	148.286	147.805	0.997	-0.00430479	0.933644	0.94984
Saci_0788	L		thermostable DNA ligase	8486	7631	9301	8803	6951	5183	7113	9066	7830	9039	263.383	263.254	249.576	267.172	252.283	237.51	240.392	241.167	240.661	238.149	259.133	239.576	0.925	-0.113184	0.0036156	0.00957704
Saci_0789	F		deoxycytidine triphosphate deaminase	3619	3074	4578	3516	3490	3214	3690	4653	4646	4801	112.324	106.047	122.843	106.711	126.668	147.281	124.708	123.776	142.799	126.491	114.918	133.011	1.157	0.210471	0.0118448	0.0264871
Saci_0790	S		conserved Archaeal protein	10710	9407	13050	11743	9425	8359	11838	14224	12170	14388	332.41	324.522	350.174	356.401	342.076	383.05	400.079	378.377	374.055	379.079	341.117	382.928	1.123	0.166753	0.000741418	0.00265218
Saci_0791	O		conserved Archaeal protein	33104	31428	39736	33480	29710	26505	33788	46512	39470	43593	1027.46	1084.2	1066.25	1016.12	1078.31	1214.59	1141.9	1237.28	1213.14	1148.54	1054.47	1191.09	1.13	0.17577	0.000505961	0.00199958
Saci_0792	S		conserved Archaeal protein	7272	6872	8255	7520	5899	5070	6987	9826	8231	9672	225.704	237.07	221.509	228.232	214.101	232.332	236.134	261.384	252.986	254.827	225.323	247.533	1.099	0.13583	0.0095916	0.0220468
Saci_0793	R		conserved Archaeal protein	2170	2029	2694	2494	2025	2025	2611	3392	3054	3578	67.351	69.9963	72.2889	75.693	73.4963	92.7954	88.2417	90.2316	93.8672	94.2691	71.7651	91.881	1.28	0.356461	4.57735e-06	5.53603e-05
Saci_0794	S		hypothetical protein	590	520	608	532	442	370	542	625	505	588	18.312	17.9389	16.3146	16.1462	16.0422	16.9552	18.3175	16.6258	15.5216	15.492	16.9508	16.5824	0.978	-0.0323267	0.668634	0.747593
Saci_0795	S		conserved Prokaryal protein	11453	10192	12704	11685	9132	8420	12348	15572	13396	16454	355.471	351.603	340.89	354.64	331.441	385.846	417.315	414.236	411.737	433.512	346.809	412.529	1.19	0.25044	4.27559e-05	0.000284826
Saci_0796	T		conserved Archaeal protein	1172	1150	1241	1295	923	605	950	1253	1077	1158	36.3758	39.6726	33.3001	39.3033	33.4998	27.7241	32.1063	33.3314	33.1025	30.5097	36.4303	31.3548	0.861	-0.215321	0.0134223	0.0294233
Saci_0797	R		conserved Archaeal protein	8925	7952	10347	10118	7701	4954	7052	9253	7976	9422	277.008	274.328	277.644	307.082	279.504	227.017	238.33	246.142	245.149	248.24	283.113	240.976	0.851	-0.232337	0.000163376	0.000797173
Saci_0798	H	matT	S-adenosylmethionine synthetase	97989	90961	116500	97572	90434	88045	109685	136696	126639	140604	3041.32	3137.97	3126.08	2961.32	3282.26	4034.65	3706.93	3636.29	3892.35	3704.48	3109.79	3794.94	1.22	0.287256	2.64292e-05	0.000203031
Saci_0799	A		Sm-like protein	19218	16817	23426	20650	17093	16141	21074	26404	22659	27634	596.476	580.152	628.597	626.729	620.382	739.66	712.22	702.381	696.443	728.07	610.467	715.755	1.172	0.229516	4.10737e-05	0.000280334
Saci_0800	K		conserved Archaeal protein	796	669	1024	866	682	577	672	943	817	1040	24.7057	23.0791	27.4773	26.2831	24.7528	26.441	22.711	25.085	25.1112	27.4008	25.2596	25.3498	1.003	0.00464744	0.947412	0.959924
Saci_0801	F	pyrG	CTP synthase	22841	20941	31529	26855	24164	22643	29649	36898	33532	37370	708.924	722.421	846.027	815.051	877.02	1037.61	1002.02	981.535	1030.63	984.583	793.888	1007.28	1.269	0.343428	0.000134405	0.000684325
Saci_0802	G		conserved protein	8034	7091	8733	8197	6635	6997	9337	11952	10451	11807	249.354	244.625	234.335	248.779	240.814	320.637	315.555	317.939	321.22	311.078	243.581	317.286	1.303	0.381362	7.02336e-08	3.32489e-06
Saci_0803	S		conserved Crenarchaeal protein	25213	23422	28993	23898	21903	19824	24988	31852	29419	32299	782.544	808.01	777.978	725.306	794.958	908.433	844.498	847.305	904.217	850.978	777.759	871.086	1.12	0.163475	0.00173921	0.00518731
Saci_0804	S		conserved Crenarchaeal protein	28982	27251	41808	36000	32223	22536	28341	38365	32674	37429	899.524	940.103	1121.85	1092.6	1169.52	1032.71	957.816	1020.56	1004.26	986.137	1044.72	1000.3	0.957	-0.0626982	0.389958	0.497796
Saci_0805	S		conserved Crenarchaeal protein	2643	2518	3146	2633	2514	2100	2405	3254	3032	3362	82.0317	86.8658	84.4175	79.9117	91.2443	96.2323	81.2797	86.5607	93.191	88.5782	84.8942	89.1684	1.05	0.0707118	0.226969	0.319421
Saci_0806	G		phosphoglucomutase/phosphomannomutase	27069	24924	29585	25595	21998	15110	20551	28267	23806	28073	840.15	859.826	793.863	776.81	798.406	692.414	694.544	751.939	731.697	739.636	813.811	722.046	0.887	-0.172547	0.00133123	0.00416009
Saci_0807	M		glycosyl transferase	2898	2649	3045	3220	2208	1808	2746	3363	2882	3555	89.9462	91.385	81.7074	97.7272	80.1382	82.8514	92.8042	89.4602	88.5806	93.6632	88.1808	89.4719	1.015	0.0212977	0.73292	0.801744
Saci_0809	J	Saci_0809	Saci_0809	25	30	15	34	7	9	26	36	15	29	0.775934	1.03494	0.402499	1.0319	0.254061	0.412424	0.8787	0.957647	0.461037	0.76406	0.699867	0.694774	1.015	0.0219454	0.956979	0.967854
Saci_0810	J		conserved protein	3477	3376	4399	3919	3254	3373	4377	5831	5281	6065	107.917	116.465	118.04	118.942	118.102	154.567	147.926	155.112	162.316	159.794	115.893	155.943	1.346	0.428298	4.0787e-07	9.76718e-06
Saci_0811	J	tru	tRNA pseudouridine synthase	22134	20356	25911	21960	18939	18279	24302	31370	28359	31891	686.981	702.24	695.277	666.487	687.381	837.633	821.314	834.483	871.637	840.228	687.673	841.059	1.223	0.290488	1.16796e-06	1.93934e-05
Saci_0813	J		50S ribosomal protein L14E	26203	22222	29026	26578	19171	18488	27692	36170	28707	35710	813.271	766.613	778.863	806.644	695.802	847.211	935.883	962.169	882.333	940.847	772.239	913.689	1.183	0.242678	0.000637181	0.00238273
Saci_0814	A		hypothetical DEAD/DEAH box helicase	11860	10941	12650	12258	9803	8538	11667	15494	13346	15389	368.103	377.442	339.441	372.031	355.795	391.253	394.3	412.161	410.2	405.452	362.562	402.673	1.111	0.151462	0.00178776	0.00530369
Saci_0815	L		conserved protein	1184	1026	1256	1213	1066	638	1067	1135	974	1234	36.7482	35.3949	33.7026	36.8146	38.6899	29.2363	36.0605	30.1925	29.9367	32.5121	36.27	31.5876	0.871	-0.198777	0.0135302	0.0296016
Saci_0816	K		conserved protein	4646	4151	6090	5623	4862	4005	5289	5884	5723	6811	144.199	143.201	163.415	170.658	176.464	183.529	178.748	156.522	175.901	179.449	159.587	174.83	1.095	0.131379	0.080474	0.1346
Saci_0817	L	pcnB	DNA polymerase sliding clamp B	17107	15747	20687	18261	14622	11929	16785	21946	18579	22897	530.956	543.239	555.1	554.222	530.698	546.645	567.268	583.792	571.041	603.265	542.843	574.402	1.058	0.0815731	0.0390028	0.072681
Saci_0818	F		conserved Archaeal protein	1667	1491	1963	1752	1588	964	1015	1603	1414	1703	51.7392	51.4364	52.6737	53.1733	57.6356	44.1752	34.3031	42.6419	43.4604	44.8687	53.3317	41.8899	0.786	-0.348156	0.000634564	0.00237911
Saci_0819	F		conserved Archaeal GGDN family protein	4956	4862	5971	4744	4652	2924	2988	4960	4289	4940	153.821	167.729	160.222	143.981	168.842	133.992	100.983	131.943	131.826	130.154	158.919	125.779	0.792	-0.337271	0.0012988	0.00407395
Saci_0820	H	ribH	6%2C7-dimethyl-8-ribityllumazine synthase	4777	4641	5416	4566	3958	2603	2761	4544	3778	4537	148.265	160.105	145.329	138.578	143.654	119.282	93.3111	120.876	116.12	119.536	147.186	113.825	0.773	-0.370662	0.000306205	0.0013255
Saci_0821	H		conserved Archaeal riboflavin synthase	6516	5886	7305	6252	5238	3063	3337	5740	4666	5642	202.239	203.055	196.017	189.749	190.111	140.362	112.778	152.692	143.413	148.649	196.234	139.579	0.711	-0.491187	3.0374e-05	0.000220857
Saci_0822	H		3%2C4-dihydroxy-2-butanone 4-phosphate synthase	7519	7306	8784	7472	6543	3569	3832	6497	5340	6588	233.37	252.042	235.704	226.776	237.475	163.549	129.507	172.829	164.129	173.573	237.073	160.717	0.678	-0.560528	1.02555e-05	9.9211e-05
Saci_0823	S		conserved protein	430	366	430	373	282	188	386	443	346	413	13.3461	12.6262	11.5383	11.3206	10.235	8.61508	13.0453	11.7844	10.6346	10.8813	11.8132	10.9921	0.932	-0.101446	0.404862	0.512411
Saci_0824	S		conserved Crenarchaeal protein	15083	13568	16246	14046	12017	10627	13761	17333	14682	16585	468.136	468.068	435.934	426.297	436.151	486.981	465.069	461.081	451.263	436.963	446.917	460.271	1.03	0.0424064	0.331327	0.435442
Saci_0825	H		cobyrinic acid A%2CC-diamide synthase	2852	2455	2784	2725	2080	1866	2454	3356	2834	3403	88.5185	84.6924	74.7039	82.7039	75.4925	85.5093	82.9357	89.274	87.1053	89.6584	81.2222	86.8965	1.07	0.0976461	0.098733	0.160117
Saci_0826	L	pcnA	DNA polymerase sliding clamp A	5220	4820	6159	5262	4760	3932	4983	6648	6357	7108	162.015	166.28	165.266	159.702	172.762	180.184	168.406	176.846	195.388	187.274	165.205	181.619	1.099	0.136791	0.00977336	0.0223033
Saci_0827	E		methionine synthase	19398	18116	21765	17132	16069	17191	21420	28351	27650	30870	602.062	624.964	584.027	519.957	583.216	787.776	723.913	754.174	849.845	813.328	582.845	785.807	1.348	0.431086	1.17754e-05	0.000110549
Saci_0828	E	metE	methionine synthase II	21229	19891	23818	20038	18140	18901	23689	30923	29888	33672	658.892	686.198	639.115	608.154	658.382	866.136	800.597	822.592	918.632	887.152	650.148	859.022	1.321	0.401945	3.53892e-06	4.52534e-05
Saci_0829	J		30S ribosomal protein S15P	30017	27085	34377	27932	24683	25244	31471	42994	37869	44103	931.648	934.376	922.448	847.738	895.857	1156.8	1063.6	1143.7	1163.93	1161.98	906.413	1138	1.256	0.328263	4.92389e-06	5.83188e-05
Saci_0830	H		conserved Prokaryal protein	1582	1426	1920	1577	1402	998	1277	1730	1488	1718	49.1011	49.194	51.5199	47.862	50.8849	45.7333	43.1577	46.0203	45.7349	45.2639	49.7124	45.182	0.909	-0.137844	0.00704718	0.0171179
Saci_0831	J		30S ribosomal protein S6E	25405	23999	31294	26478	24923	25133	29794	37475	34524	39279	788.504	827.916	839.721	803.609	904.567	1151.72	1006.92	996.884	1061.12	1034.88	832.863	1050.31	1.261	0.334623	3.72742e-05	0.000261625
Saci_0832	J		translation initiation factor 2 gamma subunit	34906	31687	41195	34861	31283	31540	39809	51759	46863	53114	1083.39	1093.14	1105.4	1058.03	1135.4	1445.32	1345.39	1376.86	1440.37	1399.39	1095.07	1401.47	1.28	0.355905	4.40478e-07	9.98669e-06
Saci_0833	S		conserved protein	3698	3360	4369	3743	3167	3324	4283	5550	5115	6012	114.776	115.913	117.235	113.6	114.945	152.322	144.749	147.637	157.214	158.397	115.294	152.064	1.319	0.399375	2.33398e-07	6.83303e-06
Saci_0834	K	rpoE	DNA-directed RNA polymerase subunit E	9712	8502	9893	8806	7100	6394	8863	12053	9944	11736	301.435	293.301	265.462	267.263	257.691	293.004	299.535	320.626	305.637	309.207	277.03	305.602	1.103	0.141724	0.0152329	0.0328106
Saci_0835	K		conserved Archaeal protein	492	465	532	491	434	410	473	615	586	655	15.2704	16.0415	14.2753	14.9019	15.7518	18.7882	15.9856	16.3598	18.0112	17.2572	15.2482	17.2804	1.133	0.180041	0.0242706	0.0489592
Saci_0836	H		conserved Archaeal protein	1420	1248	1546	1483	1285	1168	1420	1900	1742	1772	44.073	43.0534	41.4843	45.0091	46.6384	53.5235	47.9905	50.5425	53.5418	46.6867	44.0516	50.457	1.145	0.195615	0.00461269	0.0118104
Saci_0837	G		2%2C3-bisphosphoglycerate-independent phosphoglycerate mutase 1	25668	24152	29569	24931	22416	21210	26804	33950	29943	34074	796.666	833.194	793.434	756.657	813.577	971.946	905.872	903.115	920.322	897.744	798.706	919.8	1.152	0.203633	0.000183073	0.000870381
Saci_0838	O	sav	ATP-dependent Zn protease	64710	59961	73683	62039	52214	48311	66926	84797	72400	83579	2008.43	2068.53	1977.16	1882.89	1895.08	2213.85	2261.84	2255.71	2225.27	2202.05	1966.42	2231.74	1.135	0.182603	0.000266136	0.00119627
Saci_0839	L		reverse gyrase	19641	18118	23283	20763	18025	13339	17970	22960	20754	24230	609.604	625.033	624.759	630.158	654.208	611.258	607.317	610.766	637.891	638.385	628.753	621.123	0.988	-0.017582	0.598002	0.692997
Saci_0840	S		conserved protein	17967	16083	22296	18378	17601	13732	16813	20541	18880	21548	557.648	554.83	598.275	557.773	638.819	629.268	568.214	546.418	580.292	567.723	581.469	578.383	0.995	-0.00775374	0.883813	0.916775
Saci_0841	J		30S ribosomal protein S25E	24681	22788	26627	21698	16433	17812	23999	33596	27613	32717	766.033	786.139	714.49	658.536	596.427	816.233	811.073	893.698	848.708	861.991	704.325	846.341	1.202	0.265014	0.00323408	0.00864882
Saci_0842	K		conserved protein	2778	2744	3333	3021	2317	2266	3024	4268	3423	4061	86.2217	94.6623	89.4354	91.6875	84.0943	103.839	102.2	113.534	105.209	106.995	89.2202	106.355	1.192	0.253612	0.000168471	0.000813117
Saci_0843	K		conserved Archaeal protein	2168	1795	2796	2540	2156	1644	1809	2443	2257	2812	67.289	61.9238	75.0259	77.0891	78.2509	75.3361	61.1372	64.987	69.3707	74.0874	71.9157	68.9837	0.959	-0.0604612	0.465217	0.570307
Saci_0844	J		conserved Archaeal protein	4137	3603	4431	3941	3414	3412	4550	5923	5082	5763	128.401	124.296	118.898	119.61	123.909	156.355	153.772	157.56	156.199	151.837	123.023	155.145	1.261	0.334715	7.16213e-07	1.40605e-05
Saci_0845	S		conserved protein	15443	14454	16757	14182	12776	12558	15182	19998	18206	20215	479.31	498.633	449.645	430.424	463.698	575.469	513.093	531.973	559.576	532.602	464.342	542.543	1.168	0.224521	0.000647501	0.00239855
Saci_0846	C		conserved protein	37624	34703	39536	33325	30288	28860	35648	49222	43811	48325	1167.75	1197.18	1060.88	1011.42	1099.29	1322.51	1204.76	1309.37	1346.57	1273.21	1107.3	1291.28	1.166	0.221765	0.00125824	0.00397669
Saci_0847	S		conserved protein	608	483	620	551	509	382	660	647	649	689	18.8707	16.6625	16.6366	16.7229	18.4739	17.5051	22.3055	17.211	19.9475	18.153	17.4733	19.0244	1.089	0.122983	0.178129	0.26092
Saci_0848	C		oxidoreductase	5645	5036	6059	5357	4501	4939	5901	7619	6770	7561	175.206	173.732	162.583	162.585	163.361	226.329	199.431	202.675	208.081	199.209	167.493	207.145	1.237	0.306295	2.72852e-05	0.000205241
Saci_0849	F		nucleoside-triphosphatase	1896	1714	1849	2217	1297	1194	1981	2612	2082	2697	58.8468	59.1294	49.6148	67.2861	47.0739	54.7149	66.9501	69.4826	63.992	71.0575	56.3902	65.2394	1.158	0.211204	0.0662355	0.114688
Saci_0850	T		serine/threonine protein kinase	4762	4242	5643	4979	4059	3736	5076	6666	5939	7253	147.8	146.34	151.42	151.113	147.319	171.202	171.549	177.324	182.54	191.094	148.799	178.742	1.201	0.26467	2.19073e-05	0.000176608
Saci_0851	J		O-sialoglycoprotein endopeptidase	7364	6750	8735	7092	6491	6975	8482	10707	9658	10686	228.559	232.861	234.389	215.243	235.588	319.629	286.659	284.82	296.846	281.543	229.328	293.899	1.281	0.357735	5.05934e-06	5.90873e-05
Saci_0852	J	rbsS27AE	30S ribosomal protein S27AE	2212	2114	2883	2037	2241	2332	2632	3074	3067	3349	68.6546	72.9286	77.3604	61.8231	81.3359	106.864	88.9514	81.7724	94.2667	88.2357	72.4205	92.018	1.27	0.344832	0.00214423	0.00619598
Saci_0853	J		30S ribosomal protein S24E	4881	4278	4944	4562	3640	3664	4770	5660	5111	5728	151.493	147.582	132.664	138.457	132.112	167.902	161.208	150.563	157.091	150.915	140.462	157.536	1.121	0.165212	0.00731614	0.0176448
Saci_0854	H	thi	thiazole biosynthetic enzyme	50244	47170	54244	47049	40860	33521	41082	51460	44982	51034	1559.44	1627.27	1455.54	1427.94	1482.99	1536.1	1388.41	1368.9	1382.56	1344.59	1510.64	1404.11	0.929	-0.105528	0.0533295	0.095155
Saci_0855	S		hypothetical protein	2782	2257	3458	3507	2528	1619	2395	3189	2458	3089	86.3459	77.8618	92.7895	106.438	91.7525	74.1905	80.9417	84.8316	75.5486	81.3855	91.0375	79.3796	0.872	-0.197437	0.025741	0.0515052
Saci_0856	H	pad	phenylacrylic acid decarboxylase	3423	3107	4309	4012	3253	2700	3308	4762	3923	4600	106.241	107.185	115.625	121.764	118.066	123.727	111.798	126.675	120.577	121.196	113.776	120.795	1.062	0.0863419	0.115968	0.183781
Saci_0857	S		conserved protein	5739	4676	6515	5493	4925	4125	5001	6528	5639	6188	178.123	161.312	174.819	166.713	178.75	189.028	169.014	173.653	173.319	163.035	171.944	173.61	1.009	0.0135893	0.777247	0.839502
Saci_0858	J		tRNA-intron endonuclease	4535	4174	5255	4523	3991	4135	5224	6332	5793	6434	140.754	143.994	141.009	137.273	144.851	189.486	176.551	168.44	178.053	169.516	141.576	176.409	1.246	0.317092	5.56305e-06	6.20852e-05
Saci_0859	P		conserved protein	18246	16236	19556	19052	15089	14428	19428	23776	20542	23849	566.307	560.108	524.752	578.229	547.647	661.162	656.591	632.473	631.375	628.347	555.409	641.99	1.156	0.208973	0.000103966	0.000561909
Saci_0860	S		conserved protein	13512	12055	14179	14054	10700	10359	15016	19039	16384	19204	419.377	415.872	380.469	426.54	388.351	474.7	507.483	506.462	503.576	505.966	406.122	499.637	1.23	0.299029	1.61458e-05	0.000141434
Saci_0861	S		conserved Crenarchaeal protein	13177	11980	15376	13473	11566	11413	15074	18760	17591	19998	408.979	413.285	412.589	408.906	419.782	523	509.443	499.041	540.674	526.885	412.708	519.808	1.26	0.332854	4.44352e-07	9.98669e-06
Saci_0862	J	glyRS	glycyl-tRNA synthetase class II	23037	21274	24417	21346	18904	17195	22061	29009	26204	29518	715.007	733.909	655.188	647.852	686.111	787.959	745.577	771.677	805.401	777.707	687.614	777.664	1.131	0.177566	0.00149963	0.00461505
Saci_0863	E		agmatinase	13062	11743	12281	10888	8913	8937	12177	16245	13924	16385	405.41	405.109	329.54	330.451	323.493	409.537	411.536	432.138	427.965	431.694	358.801	422.574	1.178	0.236113	0.00682473	0.0166685
Saci_0864	K	rpoP	DNA directed RNA polymerase subunit P-like protein	1208	1011	1637	1246	1049	1249	1379	1867	1535	1876	37.4931	34.8774	43.9261	37.8162	38.0729	57.2353	46.6049	49.6646	47.1795	49.4267	38.4371	50.0222	1.3	0.378722	0.000364567	0.00152761
Saci_0865	J		protein translation factor SUI1	8187	7352	9311	8296	6691	5557	6993	8328	7644	9598	254.103	253.629	249.845	251.784	242.846	254.649	236.336	221.536	234.945	252.877	250.441	240.069	0.958	-0.0611859	0.173821	0.25562
Saci_0866	K	tifB	transcription initiation factor B	32801	29536	52538	43630	39832	28911	37196	40469	36982	43102	1018.06	1018.93	1409.77	1324.17	1445.68	1324.84	1257.08	1076.53	1136.67	1135.6	1243.32	1186.15	0.954	-0.0679941	0.548129	0.64631
Saci_0867	S		conserved membrane protein	1578	1347	2140	2038	1575	954	1391	1631	1260	1632	48.9769	46.4687	57.4232	61.8534	57.1638	43.717	47.0104	43.3867	38.7271	42.9981	54.3772	43.1679	0.794	-0.333456	0.00219881	0.00628838
Saci_0869	M		conserved protein	2742	2292	2889	3048	2136	1749	2664	3180	2667	3130	85.1044	79.0692	77.5214	92.507	77.525	80.1478	90.0329	84.5922	81.9724	82.4657	82.3454	83.8422	1.018	0.0260214	0.664073	0.74418
Saci_0870	M		conserved membrane protein	4221	3602	5133	4255	3639	3000	4074	5275	4474	5150	131.009	124.262	137.735	129.139	132.076	137.475	137.685	140.322	137.512	135.686	130.844	137.736	1.053	0.07398	0.0575631	0.101488
Saci_0871	O		conserved Prokaryal protein	4017	3718	4662	4003	3813	3285	4162	4879	4671	5054	124.677	128.263	125.097	121.491	138.391	150.535	140.66	129.788	143.567	133.157	127.584	139.541	1.094	0.128989	0.0276879	0.0544507
Saci_0872	P	actP	truncated copper-transporting P-type ATPase	23709	21149	25800	22849	19778	17646	25362	31431	30670	34675	735.864	729.597	692.299	693.468	717.832	808.626	857.138	836.106	942.667	913.578	713.812	871.623	1.221	0.288214	6.25221e-05	0.000376996
Saci_0873	P		conserved Archaeal protein	998	757	1150	971	841	923	1173	1402	1546	1853	30.9753	26.1149	30.8583	29.4699	30.5237	42.2964	39.6429	37.295	47.5176	48.8208	29.5884	43.1145	1.457	0.543061	4.79998e-05	0.000304787
Saci_0874	K		conserved Archaeal protein	523	396	542	661	393	272	515	597	529	640	16.2325	13.6612	14.5436	20.0614	14.2637	12.4644	17.405	15.881	16.2592	16.862	15.7525	15.7743	1.003	0.00379562	0.976078	0.981815
Saci_0875	S		hypothetical protein	1109	1000	1343	1340	1086	814	1077	1420	1139	1337	34.4204	34.4979	36.0371	40.6691	39.4158	37.3015	36.3984	37.7739	35.0081	35.2258	37.0081	36.3415	0.982	-0.0263301	0.669897	0.747828
Saci_0877	C		hypothetical protein	7287	6706	10487	9985	7845	3815	5682	6855	5391	6751	226.169	231.343	281.401	303.045	284.73	174.822	192.03	182.352	165.697	177.868	265.338	178.554	0.673	-0.571488	3.00781e-05	0.000220144
Saci_0878	S		conserved protein	1701	1463	1792	1693	1380	1179	1554	1531	1348	1457	52.7945	50.4705	48.0853	51.3826	50.0864	54.0276	52.5192	40.7266	41.4319	38.3874	50.5639	45.4185	0.897	-0.156767	0.13111	0.203857
Saci_0879	P		conserved membrane protein	277	178	227	273	183	107	193	223	152	220	8.59734	6.14063	6.09116	8.28557	6.64189	4.90326	6.52265	5.93209	4.67184	5.79631	7.15132	5.56523	0.78	-0.359377	0.027777	0.0545488
Saci_0880	P		ABC-type transport system	2698	2511	3122	3073	2274	1841	2600	3222	2772	3387	83.7387	86.6243	83.7735	93.2657	82.5337	84.3636	87.87	85.7094	85.1997	89.2369	85.9872	86.4759	1.006	0.00826431	0.851732	0.892233
Saci_0881	S		conserved protein	9784	9320	11818	10347	9499	7860	9454	12794	11376	13093	303.669	321.521	317.116	314.032	344.761	360.184	319.509	340.337	349.651	344.96	320.22	342.928	1.071	0.0988366	0.0452333	0.082903
Saci_0882	L		conserved Archaeal protein	53214	48941	67809	56042	47634	33569	49301	61091	49688	58442	1651.62	1688.36	1819.54	1700.88	1728.85	1538.3	1666.18	1625.1	1527.2	1539.76	1717.85	1579.31	0.919	-0.121311	0.0102124	0.0231863
Saci_0883	P		ammonia transporter	1950	1892	2162	2116	1716	1264	2246	2792	2581	2785	60.5228	65.2701	58.0136	64.2207	62.2813	57.9227	75.9061	74.2709	79.3291	73.3761	62.0617	72.161	1.164	0.218655	0.017301	0.0365501
Saci_0884	T		serine/threonine protein phosphatase catalytic subunit	10827	10046	11190	10133	8443	7215	9342	11663	10625	12176	336.041	346.566	300.265	307.537	306.434	330.627	315.724	310.251	326.568	320.8	319.369	320.794	1.004	0.00640195	0.891116	0.92306
Saci_0885	G		conserved Prokaryal protein	20778	19733	24935	21066	18314	16508	21329	28675	25438	29990	644.894	680.748	669.088	639.354	664.697	756.477	720.838	762.793	781.858	790.143	659.756	762.422	1.156	0.20868	0.000104803	0.000564615
Saci_0886	G		inorganic phosphate transporter	3178	2735	2872	2679	2262	2762	3362	4269	3804	4258	98.6367	94.3518	77.0652	81.3078	82.0981	126.568	113.623	113.561	116.919	112.185	86.6919	116.571	1.344	0.427033	8.8035e-05	0.000495893
Saci_0887	V		conserved Prokaryal protein	3752	3339	3893	3375	2802	3010	3379	3806	3421	3761	116.452	115.189	104.462	102.431	101.697	137.933	114.197	101.245	105.147	99.0906	108.046	111.523	1.031	0.044475	0.626508	0.717068
Saci_0888	F		guanine deaminase	3488	3156	3953	3805	3058	2742	3553	3803	3296	3818	108.258	108.875	106.072	115.482	110.989	125.652	120.078	101.165	101.305	100.592	109.935	109.758	0.998	-0.00316642	0.964156	0.974226
Saci_0891	S		conserved Archaeal protein	2429	2212	2952	2257	2139	2537	2910	3965	3763	3941	75.3897	76.3094	79.2119	68.5001	77.6339	116.258	98.3468	105.474	115.659	103.833	75.409	107.914	1.431	0.516773	2.76173e-06	3.74686e-05
Saci_0892	R		conserved Crenarchaeal protein	1452	1170	1743	1588	1397	1292	1556	1982	1801	2124	45.0662	40.3626	46.7704	48.1959	50.7034	59.2058	52.5868	52.7238	55.3552	55.9608	46.2197	55.1665	1.193	0.254847	0.00223716	0.00637347
Saci_0893	F		thymidylate kinase	1720	1566	1949	1769	1363	1223	1667	2144	1838	2172	53.3842	54.0238	52.2981	53.6892	49.4694	56.0439	56.3382	57.0332	56.4924	57.2254	52.5729	56.6266	1.077	0.107162	0.0210805	0.0433094
Saci_0894	A		conserved protein	3825	3479	4454	4034	3604	2375	3554	4232	3849	4462	118.718	120.018	119.515	122.432	130.805	108.834	120.111	112.577	118.302	117.56	122.298	115.477	0.944	-0.0824949	0.0760575	0.128593
Saci_0895	S		conserved Archaeal protein	3395	3164	4336	3744	3567	2419	3025	3635	3428	3774	105.372	109.151	116.349	113.631	129.462	110.85	102.233	96.6958	105.362	99.4331	114.793	102.915	0.896	-0.157911	0.023008	0.046837
Saci_0896	L		conserved protein	523	494	591	650	390	313	491	587	483	639	16.2325	17.042	15.8585	19.7275	14.1548	14.3432	16.5939	15.615	14.8454	16.8357	16.6031	15.6466	0.943	-0.0849509	0.381741	0.488427
Saci_0897	I		conserved Archaeal membrane protein	2327	1970	2266	2676	1659	1396	2187	2809	2256	2721	72.2239	67.9609	60.8042	81.2167	60.2126	63.9716	73.9122	74.7231	69.34	71.6899	68.4837	70.7273	1.033	0.0469335	0.586539	0.6822
Saci_0898	S		conserved membrane protein	4458	4062	5282	4414	3902	3526	4386	5906	4820	5542	138.364	140.131	141.733	133.965	141.621	161.579	148.23	157.107	148.147	146.014	139.163	152.215	1.094	0.129151	0.00634916	0.0155754
Saci_0899	S		conserved protein	2641	2196	3137	2574	2454	2481	2797	3473	3281	3755	81.9696	75.7574	84.176	78.121	89.0667	113.692	94.5278	92.3864	100.844	98.9325	81.8182	100.076	1.223	0.290019	0.000915493	0.00310988
Saci_0900	L		replication and repair minichromosome maintenance protein MCM	29870	27864	39269	33225	30546	20623	26716	32689	29680	34630	927.085	961.25	1053.72	1008.38	1108.65	945.047	902.898	869.57	912.239	912.393	1011.82	908.429	0.898	-0.155523	0.00953069	0.0219371
Saci_0901	L		conserved Archaeal protein	2630	2566	3105	2878	2485	2015	2298	3094	2956	3561	81.6282	88.5217	83.3174	87.3475	90.1918	92.3372	77.6635	82.3045	90.8551	93.8212	86.2013	87.3963	1.014	0.0198785	0.743469	0.810494
Saci_0902	J		conserved protein	1463	1366	1715	1460	1373	1162	1443	1764	1608	1936	45.4076	47.1242	46.0191	44.3111	49.8323	53.2485	48.7678	46.9247	49.4232	51.0076	46.5389	49.8744	1.071	0.0996227	0.0744368	0.126333
Saci_0903	L	cdc6-2	cell division control protein 6-like protein 2	7528	7216	11742	9634	8680	5712	7526	8602	7926	8905	233.649	248.937	315.076	292.392	315.036	261.752	254.35	228.824	243.612	234.619	281.018	244.631	0.87	-0.200332	0.0400392	0.0741919
Saci_0904	K		hypothetical protein	912	902	1389	1316	1162	785	998	1090	1133	1293	28.3061	31.1171	37.2714	39.9407	42.1742	35.9725	33.7285	28.9954	34.8237	34.0665	35.7619	33.5173	0.937	-0.094248	0.409575	0.51632
Saci_0905	H		molybdenum cofactor biosynthesis protein C	4149	3450	5434	4896	4190	3353	4174	5388	4822	5569	128.774	119.018	145.812	148.594	152.074	153.651	141.065	143.328	148.208	146.726	138.854	146.596	1.056	0.0780436	0.262878	0.361721
Saci_0906	L		replication factor C	13789	12466	14692	12911	11049	9090	13100	16996	15235	17953	427.974	430.051	394.235	391.85	401.018	416.548	442.729	452.116	468.26	473.006	409.025	450.532	1.102	0.139569	0.0106268	0.0240048
Saci_0907	L		replication factor C	16086	15293	17148	14067	12434	10828	15339	19854	17534	20912	499.267	527.577	460.137	426.934	451.286	496.192	518.399	528.142	538.922	550.966	473.04	526.524	1.113	0.154633	0.021129	0.0433291
Saci_0908	R		universally conserved protein	4998	4418	5261	4884	3833	3100	4646	5849	5126	6188	155.125	152.412	141.17	148.23	139.117	142.057	157.017	155.591	157.552	163.035	147.211	155.05	1.053	0.0751807	0.135061	0.208978
Saci_0909	O		proteasome beta subunit precursor	16991	15094	18429	15242	14014	14464	18784	24577	21314	22860	527.355	520.712	494.511	462.596	508.631	662.811	634.827	653.78	655.103	602.29	502.761	641.762	1.276	0.352151	6.49447e-06	7.04887e-05
Saci_0910	J		glutamyl-tRNA(Gln) amidotransferase subunit A	9212	8107	9594	8044	6945	6234	7934	10473	8929	10069	285.916	279.675	257.439	244.136	252.065	285.672	268.139	278.596	274.44	265.287	263.846	274.427	1.04	0.0566571	0.266149	0.364769
Saci_0911	R	adh	alcohol dehydrogenase	12895	12464	20856	18377	15819	7502	10886	12689	10591	13121	400.227	429.982	559.635	557.743	574.142	343.778	367.905	337.544	325.523	345.697	504.346	344.09	0.682	-0.551672	0.000197321	0.000926244
Saci_0912	S		conserved protein	3218	2893	3247	2953	2504	1817	2441	3162	2588	3018	99.8782	99.8025	87.1277	89.6237	90.8814	83.2638	82.4964	84.1133	79.5443	79.5149	93.4627	81.7865	0.875	-0.1925	0.00233831	0.00661084
Saci_0913	s		conserved protein	3554	3227	3437	3131	2635	1903	2626	3515	2975	3324	110.307	111.325	92.226	95.026	95.636	87.2048	88.7487	93.5036	91.439	87.577	100.904	89.6946	0.889	-0.169581	0.0169878	0.0359638
Saci_0914	H		uroporphyrin-III C-methyltransferase	2217	1890	2334	2571	1678	1529	2222	2862	2312	2839	68.8098	65.2011	62.6289	78.03	60.9021	70.0663	75.095	76.133	71.0612	74.7988	67.1144	73.4308	1.094	0.129889	0.0770929	0.129788
Saci_0915	P		conserved Archaeal protein	112	89	140	153	69	60	128	129	98	163	3.47618	3.07032	3.75666	4.64356	2.50432	2.74949	4.32591	3.43157	3.01211	4.29454	3.49021	3.56272	1.022	0.0313623	0.872956	0.907205
Saci_0916	C		carbon monoxide dehydrogenase medium chain	33587	29820	37052	32692	28062	23253	31904	45557	37991	44118	1042.45	1028.73	994.227	992.204	1018.5	1065.57	1078.23	1211.88	1167.68	1162.37	1015.22	1137.15	1.12	0.163669	0.00229264	0.00650653
Saci_0917	C		carbon monoxide dehydrogenase small chain	20191	18156	23454	18544	18299	16055	20007	27699	24731	27065	626.675	626.344	629.348	562.811	664.153	735.719	676.159	736.83	760.127	713.078	621.866	724.383	1.165	0.220166	0.000831507	0.0029044
Saci_0918	H		universally conserved protein	642	565	608	663	458	427	593	686	639	754	19.926	19.4913	16.3146	20.1221	16.6229	19.5672	20.0411	18.2485	19.6402	19.8655	18.4954	19.4725	1.053	0.0740981	0.359646	0.464969
Saci_0919	C		conserved Archaeal protein	7763	6669	9662	7793	7150	5875	7258	10889	8886	10621	240.943	230.067	259.263	236.518	259.506	269.221	245.292	289.662	273.118	279.83	245.259	271.425	1.107	0.146336	0.0173141	0.0365501
Saci_0920	R		GTP-binding protein 1	25936	24278	31099	27170	23249	18247	23809	29679	27184	31086	804.984	837.541	834.488	824.611	843.81	836.167	804.652	789.5	835.522	819.019	829.087	816.972	0.985	-0.0212497	0.503003	0.604637
Saci_0921	R		conserved Archaeal protein	2154	1977	2365	2217	1596	1430	2017	2666	2267	2640	66.8544	68.2024	63.4607	67.2861	57.926	65.5296	68.1668	70.9191	69.6781	69.5558	64.7459	68.7699	1.062	0.0871822	0.120224	0.18981
Saci_0922	O		small heat shock protein	70614	63676	90776	83938	65716	77251	96467	130481	109138	131828	2191.67	2196.69	2435.82	2547.52	2385.13	3540.02	3260.21	3470.97	3354.44	3473.26	2351.37	3419.78	1.454	0.540397	2.65096e-07	7.49229e-06
Saci_0923	E		conserved protein	1776	1569	2234	1778	1636	1057	1442	1876	1611	1903	55.1223	54.1272	59.9456	53.9624	59.3778	48.4369	48.734	49.9041	49.5154	50.1381	56.5071	49.3457	0.873	-0.195346	0.00128938	0.0040578
Saci_0924	I		methylmalonyl-CoA mutase	3969	3526	4495	4175	3427	2566	3636	3962	3471	4001	123.187	121.64	120.616	126.711	124.381	117.587	122.883	105.394	106.684	105.414	123.307	111.592	0.905	-0.144442	0.0146087	0.0315955
Saci_0925	F		phosphoribosyltransferase	5376	4825	5520	5091	4201	3920	5190	6424	5518	6482	166.857	166.452	148.12	154.512	152.473	179.634	175.402	170.887	169.6	170.78	157.683	173.261	1.099	0.135834	0.00770075	0.0184437
Saci_0926	R		conserved thermophile protein	3323	3020	3760	3199	2903	2264	2806	3424	3135	3652	103.137	104.184	100.893	97.0898	105.363	103.748	94.832	91.0829	96.3568	96.2188	102.133	96.4476	0.944	-0.0829391	0.0814023	0.135874
Saci_0927	S		hypothetical protein	192	151	242	151	154	140	181	274	209	249	5.95917	5.20919	6.49366	4.58286	5.58935	6.41549	6.1171	7.28876	6.42378	6.56037	5.56684	6.5611	1.179	0.237035	0.0588373	0.103407
Saci_0929	O		SAV protein-like	50028	45710	65510	58483	49266	30501	42606	56168	46153	55752	1552.74	1576.9	1757.85	1774.96	1788.08	1397.71	1439.92	1494.14	1418.55	1468.89	1690.11	1443.84	0.854	-0.227188	0.00063166	0.00237808
Saci_0930	G		inositol-1-monophosphatase	12554	11804	13474	11667	10042	9331	12191	16892	14892	17078	389.643	407.214	361.552	354.094	364.469	427.592	412.009	449.349	457.718	449.952	375.394	439.324	1.17	0.226971	0.000608537	0.0023178
Saci_0931	O	trxR	thioredoxin reductase	38171	34576	41357	37203	30364	26274	36370	49056	41882	49688	1184.73	1192.8	1109.74	1129.11	1102.05	1204	1229.17	1304.95	1287.28	1309.12	1143.69	1266.9	1.108	0.147647	0.00287065	0.00781787
Saci_0932	H		conserved Archaeal protein	8400	7720	9050	8261	6470	5787	8053	10690	9285	10909	260.714	266.324	242.841	250.722	234.825	265.189	272.16	284.368	285.382	287.418	251.085	278.903	1.111	0.151723	0.00455063	0.0116919
Saci_0933	S		conserved protein	738	638	662	840	532	398	662	904	630	759	22.9056	22.0097	17.7636	25.494	19.3087	18.2383	22.373	24.0476	19.3636	19.9973	21.4963	20.804	0.969	-0.0457034	0.686751	0.762105
Saci_0934	H		conserved Archaeal protein	3858	3606	4101	3880	3014	2455	3469	4668	3895	4725	119.742	124.4	110.043	117.758	109.392	112.5	117.239	124.175	119.716	124.489	116.267	119.624	1.029	0.0414423	0.403159	0.510545
Saci_0935	S		conserved protein	2900	2688	2874	2777	2046	1783	2450	3437	2749	3286	90.0083	92.7304	77.1189	84.2821	74.2585	81.7058	82.8005	91.4287	84.4927	86.5759	83.6796	85.4007	1.021	0.0297448	0.66039	0.741998
Saci_0936	S		conserved protein	3226	2776	3219	2833	2353	2086	2768	3600	3028	3630	100.126	95.7662	86.3764	85.9817	85.4009	95.5907	93.5477	95.7647	93.068	95.6392	90.7303	94.7221	1.044	0.0621479	0.250993	0.347516
Saci_0937	S		conserved protein	2580	2302	2595	2368	2062	1684	2189	2753	2425	2918	80.0763	79.4142	69.6324	71.8689	74.8392	77.1691	73.9797	73.2334	74.5343	76.8802	75.1662	75.1594	1	-7.90273e-05	0.99872	0.999199
Saci_0938	S		conserved protein	1436	1171	1567	1540	1101	918	1464	1972	1502	1853	44.5696	40.3971	42.0478	46.7391	39.9602	42.0673	49.4775	52.4578	46.1652	48.8208	42.7428	47.7977	1.119	0.161922	0.0379814	0.0711744
Saci_0939	H		conserved Archaeal protein	1393	1195	1342	1434	1010	1020	1421	1988	1693	1926	43.235	41.225	36.0103	43.522	36.6574	46.7414	48.0243	52.8834	52.0357	50.7441	40.1299	50.0858	1.249	0.320275	0.000633799	0.00237911
Saci_0940	E		2-isopropylmalate synthase	162300	151304	189615	153712	151858	102862	103632	131237	127821	144992	5037.36	5219.67	5087.99	4665.17	5511.61	4713.64	3502.36	3491.08	3928.68	3820.09	5104.36	3891.17	0.762	-0.391548	0.000546793	0.00212324
Saci_0941	R		conserved thermophile protein	4829	4087	5226	4777	3969	3493	3992	5247	4661	5443	149.879	140.993	140.231	144.982	144.053	160.066	134.914	139.577	143.26	143.406	144.028	144.245	1.001	0.00180109	0.970065	0.978042
Saci_0942	K		conserved protein	12840	11151	19324	15908	12553	9626	14489	15005	13788	17912	398.519	384.686	518.526	482.809	455.605	441.11	489.672	399.153	423.785	471.925	448.029	445.129	0.993	-0.00948019	0.915533	0.938305
Saci_0943	S		conserved protein	15539	13612	15342	13588	11524	7455	9368	14852	12874	15266	482.289	469.586	411.676	412.397	418.258	341.625	316.602	395.083	395.693	402.211	438.841	370.243	0.844	-0.244986	0.00906155	0.0210899
Saci_0944	K		conserved Archaeal protein	4039	3334	4720	3984	3514	2844	3108	3967	3741	4222	125.36	115.016	126.653	120.915	127.539	130.326	105.038	105.527	114.983	111.237	123.096	113.422	0.921	-0.118781	0.0779311	0.130865
Saci_0945	C		conserved Archaeal protein	2861	2505	2978	2619	2214	1916	2618	3286	2967	3317	88.7978	86.4173	79.9095	79.4868	80.356	87.8005	88.4783	87.4119	91.1931	87.3926	82.9935	88.4553	1.066	0.0920005	0.0562147	0.0995842
Saci_0946	V		ABC transporter%2C ATP binding	4526	4032	4791	4364	3324	2841	3970	5337	4463	5500	140.475	139.096	128.558	132.448	120.643	130.189	134.171	141.971	137.174	144.908	132.244	137.682	1.041	0.0584034	0.264265	0.362918
Saci_0947	S		conserved protein	2862	2383	3661	3421	2705	2281	3854	3836	3796	4550	88.8289	82.2086	98.2367	103.828	98.1766	104.527	130.25	102.043	116.673	119.878	94.2556	114.674	1.217	0.282899	0.00506328	0.012773
Saci_0948	H		3-methyl-2-oxobutanoate hydroxymethyltransferase	2545	2015	2354	2747	1744	1471	2480	3101	2623	3073	78.99	69.5133	63.1656	83.3716	63.2976	67.4084	83.8144	82.4907	80.62	80.964	71.6676	79.0595	1.104	0.142223	0.145368	0.221689
Saci_0949	H		conserved Archaeal protein	9876	8447	9541	8713	6815	6366	8459	12250	10446	11846	306.525	291.404	256.016	264.44	247.347	291.721	285.882	325.866	321.066	312.105	273.146	307.328	1.125	0.17026	0.0231192	0.0469344
Saci_0950	H		conserved Archaeal protein	1929	1620	2498	2277	1803	1456	2006	2549	2169	2535	59.871	55.8866	67.0296	69.1071	65.439	66.7211	67.7951	67.8067	66.666	66.7893	63.4667	67.1556	1.058	0.0813311	0.19079	0.275476
Saci_0951	S		conserved protein	964	875	2593	2164	1903	999	1237	1188	1038	1113	29.92	30.1857	69.5787	65.6775	69.0684	45.7791	41.8058	31.6024	31.9038	29.3241	52.8861	36.083	0.681	-0.555254	0.0620729	0.108323
Saci_0952	H		molybdenum cofactor biosynthesis protein D/E	5387	4777	5908	5583	4498	4006	5348	6866	6204	7391	167.198	164.797	158.531	169.444	163.253	183.575	180.742	182.645	190.685	194.73	164.645	186.475	1.133	0.179729	0.00028451	0.00125852
Saci_0953	H		conserved protein	4641	4262	5230	4662	3924	3552	4521	6210	5551	6281	144.044	147.03	140.338	141.492	142.42	162.77	152.792	165.194	170.614	165.485	143.065	163.371	1.142	0.191595	0.000252962	0.00114632
Saci_0954	F		conserved Archaeal protein	2462	2236	2606	2336	2080	2209	2538	3547	3355	3541	76.4139	77.1374	69.9276	70.8977	75.4925	101.227	85.7746	94.3548	103.119	93.2943	73.9738	95.5539	1.292	0.369264	4.3768e-05	0.000288973
Saci_0955	C	ppa	inorganic pyrophosphatase	25224	22103	25787	22709	18975	17724	23650	32463	27365	30612	782.886	762.508	691.95	689.219	688.688	812.201	799.279	863.558	841.085	806.531	723.05	824.531	1.14	0.1895	0.00191061	0.00562316
Saci_0956	M		conserved protein	4759	4557	5722	5262	4666	4309	5732	7396	6343	7400	147.707	157.207	153.54	159.702	169.35	197.459	193.719	196.743	194.957	194.967	157.501	195.569	1.242	0.312401	5.70701e-06	6.28619e-05
Saci_0957	J		GTPase-like protein	8014	7197	8654	7808	5932	6195	8567	11381	9601	11477	248.733	248.282	232.215	236.973	215.299	283.885	289.532	302.75	295.095	302.383	236.3	294.729	1.247	0.318831	1.72159e-05	0.0001457
Saci_0958	L		ribonuclease HII	2429	2225	2473	2325	1745	2105	2784	3747	3230	3927	75.3897	76.7579	66.3587	70.5639	63.3339	96.4614	94.0884	99.6751	99.2767	103.464	70.4808	98.5932	1.399	0.484439	4.54458e-06	5.53603e-05
Saci_0959	J		conserved Archaeal protein	8270	7400	8329	7665	6457	6879	8728	11153	10411	11235	256.679	255.285	223.494	232.633	234.353	315.229	294.973	296.684	319.991	296.007	240.489	304.577	1.266	0.340812	1.88448e-05	0.000156454
Saci_0960	S		conserved protein	6151	5448	6007	5368	4587	4354	6011	7778	6700	7838	190.911	187.945	161.188	162.919	166.483	199.522	203.149	206.905	205.93	206.507	173.889	204.402	1.176	0.233409	0.00102651	0.00340386
Saci_0961	J		translation initiation factor 2 beta subunit	13744	11591	14117	12661	10369	9967	13537	17233	15357	17921	426.577	399.865	378.806	384.262	376.338	456.737	457.498	458.42	472.01	472.162	393.17	463.366	1.179	0.237019	9.63062e-05	0.000530399
Saci_0962	J		universally conserved protein	15282	14338	15646	13202	11449	11896	15600	21214	18564	20617	474.313	494.631	419.834	400.681	415.536	545.133	527.22	564.32	570.58	543.194	440.999	550.089	1.247	0.318937	0.000235913	0.00108676
Saci_0963	I		acetyl-CoA acetyltransferase	8000	7318	8357	7524	6506	5575	7510	9217	7995	9394	248.299	252.456	224.246	228.354	236.132	255.474	253.809	245.184	245.733	247.503	237.897	249.54	1.049	0.0689265	0.110281	0.176022
Saci_0964	J		translation initiation factor 1A	4461	4110	5125	4359	4003	3824	4824	6484	6176	6790	138.458	141.786	137.521	132.296	145.287	175.234	163.033	172.483	189.824	178.895	139.069	175.894	1.265	0.339044	1.11487e-05	0.000106462
Saci_0965	T		conserved Archaeal protein	3682	3290	4000	3803	2805	2790	3899	5767	4900	5772	114.279	113.498	107.333	115.421	101.806	127.851	131.771	153.41	150.605	152.074	110.468	143.142	1.296	0.374299	9.33642e-05	0.000519338
Saci_0966	J		conserved Archaeal protein	5648	5208	6459	5797	4743	4203	5266	7815	6595	7535	175.299	179.665	173.316	175.939	172.145	192.602	177.97	207.889	202.703	198.524	175.273	195.938	1.118	0.160952	0.00317642	0.00851511
Saci_0967	S		conserved protein	8573	7490	10299	8968	7310	5400	7759	9365	7435	8861	266.083	258.389	276.356	272.179	265.313	247.454	262.224	249.121	228.521	233.46	267.664	244.156	0.912	-0.132742	0.00928794	0.0215043
Saci_0968	S		conserved Archaeal protein	3114	2789	2773	2984	2011	1600	2590	3530	2790	3383	96.6503	96.2147	74.4087	90.5646	72.9882	73.3198	87.532	93.9026	85.7529	89.1315	86.1653	85.9278	0.998	-0.00310265	0.974902	0.981075
Saci_0969	S		conserved protein	11541	10211	14580	12450	10783	8045	9827	13366	12818	15414	358.202	352.258	391.229	377.858	391.363	368.661	332.115	355.553	393.972	406.111	374.182	371.282	0.992	-0.0111756	0.850253	0.891695
Saci_0970	S		conserved protein	5084	4576	6276	5620	5226	3912	4454	6043	5901	6902	157.794	157.863	168.406	170.567	189.675	179.267	150.528	160.752	181.372	181.846	168.861	170.753	1.011	0.0160942	0.817446	0.869
Saci_0971	E		cystathionine beta-lyases/cystathionine gamma-synthase	10937	9783	12302	10418	8903	8020	10697	13783	11864	13963	339.455	337.493	330.103	316.187	323.13	367.516	361.517	366.646	364.65	367.882	329.274	365.642	1.11	0.151143	0.000445573	0.00179927
Saci_0972	E		homoserine kinase	4903	4316	5404	4952	4000	3194	4493	5524	4665	5513	152.176	148.893	145.007	150.293	145.178	146.365	151.846	146.946	143.383	145.25	148.31	146.758	0.99	-0.0152009	0.638907	0.72568
Saci_0973	H		molybdopterin biosynthesis protein	12347	11577	13583	12095	9762	8054	11024	13834	12333	14779	383.218	399.382	364.477	367.084	354.307	369.074	372.569	368.003	379.065	389.381	373.694	375.618	1.005	0.00745295	0.850766	0.891695
Saci_0974	S		conserved protein	24228	24219	30373	24484	24207	16592	20495	27195	26222	29997	751.973	835.505	815.008	743.091	878.581	760.327	692.652	723.423	805.954	790.327	804.831	754.537	0.938	-0.0930629	0.137383	0.211771
Saci_0975	L		single strand DNA binding protein	74785	72421	95239	76574	74302	49511	61271	81026	75568	88488	2321.13	2498.37	2555.58	2324.03	2696.75	2268.84	2070.72	2155.4	2322.64	2331.38	2479.17	2229.8	0.899	-0.15294	0.0140587	0.0306372
Saci_0976	R		conserved Archaeal protein	37679	35297	47609	38827	36526	24364	30686	41478	37470	43002	1169.46	1217.67	1277.51	1178.4	1325.69	1116.48	1037.07	1103.37	1151.67	1132.97	1233.75	1108.31	0.898	-0.154672	0.00546932	0.0136427
Saci_0977	S		conserved Archaeal protein	27083	26539	35218	30002	25363	16319	22705	30394	27112	32990	840.584	915.54	945.015	910.562	920.537	747.817	767.341	808.52	833.309	869.184	906.448	805.234	0.888	-0.170754	0.0048748	0.0123818
Saci_0979	G	sdhD	succinate dehydrogenase subunit D	17972	17319	21209	18107	16726	14213	17368	21911	20708	22784	557.803	597.47	569.107	549.548	607.062	651.309	586.971	582.861	636.477	600.287	576.198	611.581	1.061	0.085946	0.0799792	0.134001
Saci_0980	G	sdhC	succinate dehydrogenase subunit C	79931	74241	95031	76360	69587	58792	77812	99481	88812	102377	2480.85	2561.16	2549.99	2317.53	2525.62	2694.14	2629.75	2646.33	2729.71	2697.31	2487.03	2679.45	1.077	0.107511	0.0117593	0.0263224
Saci_0981	G	sdhB	succinate dehydrogenase subunit B	72876	68865	83914	70866	63614	50469	67240	84485	75558	87344	2261.88	2375.7	2251.69	2150.79	2308.84	2312.74	2272.45	2247.41	2322.34	2301.24	2269.78	2291.24	1.009	0.0135766	0.696247	0.771104
Saci_0982	G	sdhA	succinate dehydrogenase subunit A	123865	116421	148036	119254	108650	84833	113290	142270	126976	147264	3844.44	4016.28	3972.29	3619.37	3943.4	3887.46	3828.76	3784.57	3902.71	3879.95	3879.16	3856.69	0.994	-0.00837908	0.820342	0.87083
Saci_0983	F		conserved Archaeal protein	4242	3772	4538	4214	3268	3425	4411	5889	5032	5670	131.66	130.126	121.769	127.895	118.61	156.95	149.075	156.655	154.663	149.387	126.012	153.346	1.217	0.283136	1.72221e-05	0.0001457
Saci_0984	S		conserved protein	805	646	834	834	685	710	857	1041	1018	1060	24.9851	22.2857	22.379	25.3119	24.8617	32.5357	28.9633	27.692	31.2891	27.9277	23.9647	29.6815	1.238	0.307718	0.000839582	0.00292469
Saci_0985	I		conserved membrane protein	4202	3955	4842	4313	3818	3568	4761	5923	5090	5833	130.419	136.439	129.927	130.9	138.572	163.503	160.903	157.56	156.445	153.681	133.251	158.419	1.189	0.249541	1.56018e-05	0.000137754
Saci_0986	M		conserved Archaeal protein	76532	68834	86663	73594	64775	52965	69020	87644	75433	86037	2375.35	2374.63	2325.45	2233.58	2350.98	2427.12	2332.61	2331.45	2318.49	2266.81	2332	2335.29	1.001	0.00203047	0.951633	0.963323
Saci_0987	S		conserved protein	2126	1976	2523	1843	1763	1627	2215	2859	2365	2733	65.9854	68.1679	67.7004	55.9352	63.9872	74.5571	74.8584	76.0531	72.6902	72.006	64.3552	74.033	1.15	0.202069	0.00414534	0.0107624
Saci_0988	S		hypothetical protein	546	491	670	568	454	493	581	762	760	924	16.9464	16.9385	17.9783	17.2388	16.4777	22.5917	19.6356	20.2702	23.3592	24.3445	17.1159	22.0402	1.287	0.364427	0.000397152	0.00163767
Saci_0989	S		conserved protein	7323	6377	8870	7553	6110	4948	7101	9333	7575	8782	227.286	219.993	238.011	229.234	221.759	226.742	239.986	248.27	232.824	231.378	227.257	235.84	1.038	0.053515	0.171429	0.252769
Saci_0990	S		conserved protein	6150	5807	6592	5481	5063	4119	5519	6794	6064	6709	190.88	200.329	176.885	166.349	183.759	188.753	186.521	180.729	186.382	176.761	183.64	183.829	1.001	0.00145413	0.976982	0.982279
Saci_0991	C		conserved Archaeal protein	14667	13724	16559	13153	12725	10415	13841	17095	15663	17423	455.225	473.45	444.332	399.194	461.847	477.266	467.772	454.749	481.415	459.042	446.81	468.049	1.048	0.0669989	0.176356	0.259176
Saci_0992	K		AsnC family transcriptional regulator	3793	3591	4204	3791	3144	2457	3627	4454	3929	4557	117.725	123.882	112.807	115.057	114.11	112.592	122.579	118.482	120.761	120.063	116.716	118.895	1.019	0.0269454	0.506068	0.607336
Saci_0994	J		ribosomal protein S6 modification protein	11799	10624	14009	12888	10960	9653	13418	16355	14708	16645	366.21	366.506	375.908	391.152	397.788	442.348	453.477	435.064	452.062	438.544	379.512	444.299	1.171	0.227385	4.12585e-05	0.000280734
Saci_0995	H		polyprenyl synthetase	17981	16870	21470	18157	15701	14309	18642	24740	21110	24996	558.082	581.98	576.111	551.066	569.86	655.709	630.028	658.116	648.833	658.567	567.42	650.25	1.146	0.196585	4.55486e-05	0.000296305
Saci_0996	S		conserved protein	5314	4866	6389	5491	5022	4253	5334	6491	6013	6604	164.932	167.867	171.438	166.652	182.271	194.893	180.269	172.669	184.814	173.995	170.632	181.328	1.063	0.0874812	0.070415	0.120611
Saci_0997	F		5'-methylthioadenosine phosphorylase	7568	6779	8956	7940	6965	5692	7730	9030	8177	9428	234.891	233.861	240.319	240.979	252.791	260.835	261.244	240.21	251.327	248.398	240.568	252.403	1.049	0.0691794	0.0843703	0.139779
Saci_0998	F		purine phosphoribosyltransferase	8437	7409	8544	7441	6353	5977	7999	9756	8633	9892	261.862	255.595	229.264	225.835	230.579	273.895	270.335	259.522	265.342	260.623	240.627	265.944	1.105	0.144262	0.0115721	0.0259818
Saci_0999	J		peptide chain release factor subunit 1	44368	39126	46875	40117	33439	36054	47097	56931	48477	55659	1377.06	1349.77	1257.81	1217.55	1213.65	1652.17	1591.7	1514.44	1489.98	1466.44	1283.17	1542.95	1.202	0.265946	0.000231223	0.00107181
Saci_1002	S		hypothetical protein	2992	2624	3190	2902	2317	1760	2545	3392	2853	3136	92.8637	90.5226	85.5982	88.0759	84.0943	80.6518	86.0112	90.2316	87.6893	82.6238	88.2309	85.4415	0.969	-0.0460693	0.331604	0.435548
Saci_1003	G		conserved Archaeal membrane protein	319	234	322	374	221	436	574	776	880	892	9.90091	8.07251	8.64032	11.3509	8.02108	19.9797	19.399	20.6426	27.0475	23.5014	9.19715	22.114	2.403	1.26513	7.7942e-07	1.46967e-05
Saci_1004	S		hypothetical protein	214	166	193	269	150	170	318	174	134	163	6.64199	5.72666	5.17882	8.16417	5.44417	7.79023	10.7472	4.62863	4.1186	4.29454	6.23116	6.31583	1.005	0.00725378	0.979526	0.984074
Saci_1005	K		transcriptional regulator PadR-like family	2672	2548	3434	3161	2408	1906	2984	3728	3237	4022	82.9318	87.9007	92.1455	95.9365	87.3971	87.3423	100.848	99.1697	99.4918	105.967	89.2623	98.5637	1.105	0.143456	0.0308307	0.0596983
Saci_1006	V		ABC transporter ATP-binding protein	8650	7629	10583	9664	7307	6299	9442	11656	9998	11888	268.473	263.185	283.977	293.303	265.204	288.651	319.103	310.065	307.297	313.212	274.828	307.665	1.12	0.162872	0.00264213	0.00728469
Saci_1007	V		conserved membrane protein	3866	3422	4633	3950	3397	3172	4201	5213	4705	5226	119.99	118.052	124.319	119.883	123.292	145.357	141.978	138.673	144.612	137.689	121.107	141.662	1.17	0.225988	2.69813e-05	0.000205241
Saci_1009	C		carbon monoxide dehydrogenase	17816	16668	20873	17027	14997	14726	19974	23305	20687	23524	552.961	575.011	560.091	516.77	544.308	674.817	675.044	619.944	635.832	619.784	549.829	645.084	1.173	0.230448	0.000168275	0.000813117
Saci_1010	J		conserved Archaeal protein	1793	1631	1740	1847	1218	1037	1711	2125	1694	2254	55.65	56.2661	46.6899	56.0566	44.2067	47.5204	57.8252	56.5278	52.0665	59.3859	51.7738	54.6651	1.056	0.079255	0.384233	0.49105
Saci_1011	M		glycosyl transferase	2833	2462	2893	2679	1910	1836	2693	3433	2900	3561	87.9288	84.9339	77.6287	81.3078	69.3225	84.1345	91.013	91.3223	89.1338	93.8212	80.2243	89.885	1.121	0.164255	0.0247989	0.0498892
Saci_1012	L		conserved protein	2095	1918	2795	2329	2423	1859	1747	2167	2511	2640	65.0232	66.167	74.999	70.6853	87.9415	85.1885	59.0419	57.645	77.1776	69.5558	72.9632	69.7218	0.955	-0.0665816	0.590762	0.686036
Saci_1013	E		ornithine cyclodeaminase/mu-crystallin family protein	3248	2865	3383	3225	2614	2101	2972	3636	3441	4008	100.809	98.8366	90.777	97.8789	94.8738	96.2781	100.442	96.7224	105.762	105.598	96.6351	100.961	1.045	0.0634501	0.185447	0.269862
Saci_1014	K		aminotransferase	5131	4704	5119	4777	3927	3522	4669	5787	5253	5758	159.253	162.278	137.36	144.982	142.528	161.395	157.794	153.942	161.455	151.705	149.28	157.258	1.053	0.0750662	0.164925	0.245622
Saci_1015	E		X-prodipeptidase	15159	13833	16862	14585	12542	10792	13982	18903	16373	19246	470.495	477.21	452.463	442.656	455.205	494.542	472.538	502.845	503.237	507.072	459.606	496.047	1.079	0.110115	0.00866843	0.0203667
Saci_1016	Q		conserved protein	2585	2325	2812	2756	2220	1703	2454	3051	2586	3123	80.2315	80.2077	75.4552	83.6448	80.5738	78.0398	82.9357	81.1606	79.4828	82.2813	80.0226	80.78	1.01	0.013841	0.734984	0.802818
Saci_1017	O		conserved Prokaryal protein	14660	13009	14402	12774	10073	7372	10939	12939	10655	13012	455.007	448.784	386.453	387.692	365.594	337.821	369.696	344.194	327.49	342.826	408.706	344.405	0.843	-0.246944	0.00294697	0.0079808
Saci_1018	O		conserved Archaeal protein	14350	13219	15906	13718	12016	8571	11597	12628	10926	12748	445.386	456.028	426.81	416.342	436.115	392.765	391.934	335.921	335.819	335.87	436.136	358.462	0.822	-0.283156	0.000438429	0.00177364
Saci_1019	S		hypothetical protein	342	256	316	298	208	209	299	406	324	379	10.6148	8.83147	8.47932	9.04432	7.54925	9.5774	10.105	10.8001	9.9584	9.98547	8.90383	10.0853	1.133	0.179969	0.0929094	0.152226
Saci_1020	C		aldehyde oxidase	9275	8206	9654	8566	7245	5169	7073	9232	8193	9486	287.871	283.09	259.049	259.979	262.954	236.869	239.04	245.583	251.818	249.927	270.588	244.647	0.904	-0.145265	0.00441611	0.0113989
Saci_1021	O		conserved Crenarchaeal protein	17251	16366	23243	20251	18392	13173	17347	25821	21753	25902	535.425	564.593	623.686	614.619	667.528	603.651	586.262	686.872	668.596	682.437	601.17	645.564	1.074	0.102887	0.15708	0.235832
Saci_1022	S		hypothetical protein	3167	3000	4413	3836	3551	2812	3399	4899	4391	5106	98.2953	103.494	118.415	116.423	128.882	128.86	114.873	130.32	134.961	134.527	113.102	128.708	1.138	0.186677	0.030551	0.0592173
Saci_1023	E		threonine synthase	4065	3815	4072	3395	2965	2712	3889	4955	4239	4833	126.167	131.61	109.265	103.038	107.613	124.277	131.433	131.809	130.289	127.334	115.539	129.029	1.117	0.159559	0.0363927	0.0691492
Saci_1024	O		protease	13073	11487	13004	11673	9180	10317	13493	19201	15374	17284	405.751	396.278	348.94	354.276	333.183	472.776	456.011	510.772	472.532	455.38	367.686	473.494	1.288	0.364893	7.67374e-05	0.000444644
Saci_1025	I		conserved Prokaryal membrane protein	3207	2816	3565	3278	2699	2297	3125	3739	3152	3578	99.5368	97.1462	95.6607	99.4875	97.9588	105.26	105.613	99.4623	96.8793	94.2691	97.958	100.297	1.024	0.033708	0.435049	0.540169
Saci_1026	S		conserved membrane protein	2172	1848	2378	1898	1728	1512	1955	2238	2006	2030	67.4131	63.7522	63.8096	57.6044	62.7169	69.2873	66.0714	59.5337	61.656	53.4842	63.0592	62.0065	0.983	-0.0252924	0.729071	0.798386
Saci_1027	V		ABC transporter	10047	8790	10366	9447	7743	6937	9077	10483	9047	10525	311.832	303.237	278.154	286.717	281.028	317.887	306.768	278.862	278.067	277.301	292.194	291.777	0.998	-0.0022792	0.965778	0.975422
Saci_1028	E		aminotransferase	3137	2760	3734	3772	2756	2446	4152	2772	2490	2907	97.3641	95.2143	100.196	114.48	100.028	112.088	140.322	73.7388	76.5322	76.5904	101.456	95.8541	0.944	-0.0837855	0.634757	0.722052
Saci_1029	S		conserved protein	1148	908	1299	1242	998	735	1126	1181	1049	1267	35.6309	31.3241	34.8564	37.6948	36.2219	33.6813	38.0545	31.4161	32.2419	33.3815	35.1456	33.7551	0.96	-0.0587258	0.406612	0.513749
Saci_1030	Q		conserved Archaeal protein	1938	1722	2075	2142	1602	1131	1604	2159	1812	2295	60.1504	59.4054	55.6791	65.0098	58.1438	51.828	54.209	57.4322	55.6933	60.4661	59.6777	55.9257	0.938	-0.0929861	0.126736	0.198165
Saci_1031	S		conserved Archaeal protein	1680	1589	1843	1770	1354	1008	1467	1940	1632	1964	52.1427	54.8172	49.4538	53.7196	49.1427	46.1915	49.5789	51.6065	50.1608	51.7453	51.8552	49.8566	0.962	-0.0560543	0.292408	0.39444
Saci_1032	F		HIT family protein	4862	4318	5505	4776	4016	3764	4875	6377	5326	6078	150.904	148.962	147.717	144.952	145.759	172.485	164.756	169.637	163.699	160.136	147.659	166.143	1.125	0.170014	0.000265864	0.00119627
Saci_1033	I		acyl-CoA dehydrogenase	15649	13748	17352	15267	13509	10364	14027	11682	10375	11797	485.703	474.277	465.611	463.354	490.302	474.929	474.058	310.757	318.884	310.814	475.85	377.888	0.794	-0.333091	0.0275448	0.0542364
Saci_1034	E		ABC transporter	22684	20538	25910	21955	19570	16511	23470	22421	20894	22916	704.051	708.518	695.251	666.335	710.283	756.615	793.195	596.428	642.194	603.765	696.888	678.439	0.973	-0.0388534	0.632455	0.720908
Saci_1035	E		ABC transporter	30746	27544	35202	30178	26549	22206	32003	29786	26604	29607	954.274	950.211	944.585	915.904	963.582	1017.59	1081.58	792.347	817.695	780.052	945.711	897.852	0.949	-0.0750493	0.422749	0.528139
Saci_1036	E		peptide transport system permease protein	13961	12971	16792	13228	13242	11170	14922	12577	12103	12997	433.312	447.473	450.585	401.471	480.612	511.864	504.306	334.565	371.996	342.43	442.69	413.032	0.933	-0.100496	0.438682	0.544073
Saci_1037	E		peptide transport system permease protein	22479	21046	26371	21171	20006	17074	23527	19701	18331	19566	697.688	726.043	707.621	642.541	726.107	782.414	795.122	524.072	563.418	515.503	700	636.106	0.909	-0.138372	0.298935	0.401165
Saci_1038	E		universally conserved protein	601522	561077	644804	562419	477046	245034	408102	297569	251686	289363	18669.6	19356	17302.2	17069.4	17314.1	11228.7	13792.3	7915.73	7735.77	7623.81	17942.3	9659.25	0.538	-0.893396	0.000172676	0.000829816
Saci_1039	S		hypothetical protein	2601	2197	2733	2543	2042	1679	2313	2531	2291	2603	80.7281	75.7919	73.3354	77.1802	74.1133	76.94	78.1705	67.3279	70.4157	68.5809	76.2298	72.287	0.948	-0.077207	0.178027	0.26092
Saci_1040	S		hypothetical protein	2678	2323	2663	2545	1987	1644	2424	2914	2330	2877	83.118	80.1387	71.4571	77.2409	72.1171	75.3361	81.9218	77.5162	71.6144	75.8	76.8144	76.4377	0.995	-0.00704573	0.900714	0.928249
Saci_1041	T		conserved protein	22930	21102	24958	22406	18226	12994	18470	21863	18270	22091	711.686	727.975	669.705	680.023	661.503	595.449	624.215	581.584	561.543	582.029	690.179	588.964	0.853	-0.228809	0.000148685	0.0007451
Saci_1042	J		NOL1/NOP2/sun family protein	1741	1520	1791	2026	1297	924	1543	1976	1659	2049	54.036	52.4368	48.0584	61.4892	47.0739	42.3422	52.1474	52.5642	50.9907	53.9848	52.6189	50.4059	0.959	-0.0609426	0.4952	0.59784
Saci_1043			hypothetical protein	21	13	18	43	12	6	20	30	15	24	0.651784	0.448473	0.482999	1.30505	0.435534	0.274949	0.675923	0.798039	0.461037	0.632325	0.664769	0.568455	0.875	-0.192198	0.630218	0.719302
Saci_1044	J		conserved Archaeal protein	4263	3770	4607	4159	3539	2675	3604	4560	3939	4523	132.312	130.057	123.621	126.226	128.446	122.582	121.801	121.302	121.068	119.167	128.132	121.184	0.946	-0.0804461	0.0286828	0.0560802
Saci_1045	G		conserved Archaeal membrane protein	4223	4007	5045	4246	3716	2609	2346	4458	3739	4079	131.071	138.233	135.374	128.866	134.87	119.557	79.2857	118.589	114.921	107.469	133.683	107.964	0.808	-0.308335	0.00904787	0.0210801
Saci_1046	S		hypothetical protein	1753	1552	2082	2157	1563	1079	1715	2058	1587	1969	54.4085	53.5408	55.8669	65.4651	56.7283	49.4451	57.9604	54.7455	48.7777	51.877	57.2019	52.5611	0.919	-0.121876	0.105359	0.169504
Saci_1047	S		hypothetical protein	11664	11449	22844	17486	18158	7182	8784	8216	7435	8762	362.02	394.967	612.98	530.701	659.035	329.114	296.865	218.556	228.521	230.851	511.94	260.782	0.509	-0.973883	0.000243817	0.00111167
Saci_1048	S		conserved protein	213	209	272	260	168	109	170	187	149	187	6.61095	7.21007	7.29865	7.89101	6.09747	4.99491	5.74534	4.97445	4.57964	4.92687	7.02163	5.04424	0.718	-0.47872	0.000863139	0.00297289
Saci_1049	S		conserved Archaeal protein	1184	1260	1733	1550	1291	619	899	1068	865	984	36.7482	43.4674	46.5021	47.0426	46.8562	28.3656	30.3827	28.4102	26.5865	25.9253	44.1233	27.9341	0.633	-0.659924	3.52004e-06	4.52534e-05
Saci_1050	D		conserved protein	8698	8244	13828	12091	10461	4385	6224	5943	4942	5777	269.963	284.401	371.051	366.963	379.677	200.942	210.347	158.092	151.896	152.206	334.411	174.697	0.522	-0.93759	1.94805e-05	0.000160985
Saci_1051	M		conserved membrane protein	3081	2947	5022	4564	3971	1638	2364	2262	1933	2325	95.626	101.665	134.757	138.518	144.125	75.0612	79.8941	60.1722	59.4123	61.2565	122.938	67.1592	0.546	-0.873593	5.03145e-05	0.000317138
Saci_1052	S		hypothetical protein	420	400	877	847	647	173	307	334	239	346	13.0357	13.7992	23.5328	25.7065	23.4825	7.92771	10.3754	8.88484	7.34586	9.11602	19.9113	8.72997	0.439	-1.18854	0.00012161	0.000635454
Saci_1053	S		hypothetical protein	3033	2809	3868	3892	2825	1653	2319	2856	2519	3019	94.1363	96.9047	103.791	118.122	102.532	75.7486	78.3732	75.9733	77.4235	79.5412	103.097	77.412	0.751	-0.413342	2.2193e-05	0.000177624
Saci_1054	I		medium-chain-fatty-acid-CoA ligase	3500	3272	5674	5625	4501	702	1626	2016	1374	1902	108.631	112.877	152.252	170.719	163.361	32.1691	54.9525	53.6282	42.231	50.1118	141.568	46.6185	0.33	-1.59961	1.78273e-06	2.69193e-05
Saci_1055	S		conserved membrane protein	1420	1244	1446	1659	988	552	1064	1244	906	1141	44.073	42.9154	38.8009	50.3507	35.859	25.2953	35.9591	33.092	27.8466	30.0618	42.3998	30.451	0.719	-0.476405	0.00129709	0.00407395
Saci_1056	S		hypothetical protein	2839	2224	2827	2535	1626	1502	2103	2750	1870	2287	88.115	76.7234	75.8577	76.9374	59.0148	68.829	71.0733	73.1536	57.476	60.2553	75.3297	66.1574	0.878	-0.18795	0.097701	0.158791
Saci_1057	E		decarboxylase	5187	4864	6471	5271	4676	2386	3108	3646	3013	3435	160.991	167.798	173.638	159.975	169.713	109.338	105.038	96.9884	92.607	90.5015	166.423	98.8947	0.594	-0.751606	3.85179e-08	2.04854e-06
Saci_1058	G		sugar kinase	2121	1813	3775	4058	2899	572	1322	1555	983	1500	65.8302	62.5447	101.296	123.161	105.218	26.2118	44.6785	41.365	30.2133	39.5203	91.6098	36.3978	0.398	-1.3291	6.61341e-05	0.000393445
Saci_1059	G		universally conserved protein	847	826	2377	1943	1906	248	441	436	338	459	26.2886	28.4953	63.7827	58.9702	69.1773	11.3646	14.9041	11.5982	10.3887	12.0932	49.3428	12.0698	0.245	-2.0314	1.70063e-05	0.0001457
Saci_1060	S		conserved protein	4950	4627	5585	4994	3950	2244	3267	3912	3001	3551	153.635	159.622	149.864	151.568	143.363	102.831	110.412	104.064	92.2382	93.5578	151.61	100.621	0.664	-0.591688	3.49471e-07	8.91345e-06
Saci_1061	S		hypothetical protein	781	695	832	850	609	306	547	626	504	619	24.2402	23.9761	22.3253	25.7975	22.1033	14.0224	18.4865	16.6524	15.4908	16.3087	23.6885	16.1922	0.684	-0.547443	3.2333e-05	0.000232067
Saci_1062	S		hypothetical protein	727	684	1113	1057	772	384	684	778	604	707	22.5641	23.5966	29.8655	32.08	28.0193	17.5968	23.1166	20.6958	18.5644	18.6272	27.2251	19.7202	0.725	-0.4649	0.00166419	0.00499706
Saci_1063	V		conserved protein	5706	5109	5539	4966	3899	3163	4361	6143	4900	6077	177.099	176.25	148.63	150.718	141.512	144.944	147.385	163.412	150.605	160.11	158.842	153.291	0.965	-0.0509659	0.478542	0.583331
Saci_1064	R		hydrolase	2604	2186	3232	3312	2536	1216	1894	2083	1846	2144	80.8212	75.4125	86.7252	100.519	92.0428	55.7231	64.0099	55.4105	56.7383	56.4877	87.1042	57.6739	0.662	-0.5949	9.82725e-06	9.63243e-05
Saci_1065	S		conserved membrane protein	856	778	1198	1002	883	532	765	872	805	969	26.568	26.8394	32.1463	30.4108	32.048	24.3788	25.854	23.1963	24.7423	25.5301	29.6025	24.7403	0.836	-0.258993	0.00376362	0.00988236
Saci_1066	P		ABC transporter	1646	1436	2014	1930	1495	889	1400	1678	1439	1824	51.0875	49.539	54.0422	58.5756	54.2603	40.7383	47.3146	44.637	44.2288	48.0567	53.5009	44.9951	0.841	-0.249188	0.00191764	0.0056364
Saci_1067	S		conserved membrane protein	491	440	540	582	469	281	410	467	376	467	15.2393	15.1791	14.49	17.6637	17.0221	12.8768	13.8564	12.4228	11.5567	12.304	15.9188	12.6033	0.792	-0.337188	0.00168589	0.00505539
Saci_1068	K		transcriptional regulator ArsR family	139	132	176	182	124	66	124	146	129	169	4.31419	4.55373	4.72266	5.52371	4.50052	3.02444	4.19072	3.88379	3.96492	4.45262	4.72296	3.9033	0.83	-0.268576	0.0597483	0.10476
Saci_1069	I	ivd	isovaleryl-CoA dehydrogenase	13715	12539	14685	12359	10511	8143	11512	15595	13302	15383	425.677	432.569	394.047	375.096	381.491	373.152	389.061	414.847	408.848	405.294	401.776	398.241	0.991	-0.0126287	0.804613	0.859051
Saci_1070	I		conserved Prokaryal protein	4515	3857	4711	4137	3319	2850	3987	4803	3994	4784	140.134	133.058	126.412	125.558	120.461	130.601	134.745	127.766	122.759	126.043	129.125	128.383	0.994	-0.00847597	0.859508	0.898687
Saci_1071	I		conserved protein	9562	8632	10163	8770	7563	6238	8475	10952	9623	10918	296.779	297.786	272.707	266.17	274.495	285.856	286.422	291.338	295.771	287.655	281.587	289.408	1.028	0.0395811	0.334078	0.438539
Saci_1072	F		cytosine deaminase	2511	2146	2537	2587	1858	969	1794	2173	1763	2362	77.9348	74.0325	68.0761	78.5156	67.4352	44.4043	60.6303	57.8046	54.1872	62.2313	73.1988	55.8516	0.764	-0.388814	0.00112545	0.00362917
Saci_1073	S		hypothetical protein	1257	1074	1216	1247	988	743	1051	1301	1024	1242	39.0139	37.0508	32.6293	37.8465	35.859	34.0479	35.5197	34.6083	31.4735	32.7228	36.4799	33.6744	0.923	-0.115424	0.0805787	0.1346
Saci_1074	S		conserved Crenarchaeal protein	504	433	590	613	420	367	555	693	615	657	15.6428	14.9376	15.8316	18.6046	15.2437	16.8177	18.7569	18.4347	18.9025	17.3099	16.0521	18.0443	1.124	0.168871	0.0492831	0.089054
Saci_1075	S		conserved Archaeal protein	6041	5425	7862	7044	6944	5087	5766	7219	6675	7045	187.497	187.151	210.963	213.786	252.029	233.111	194.869	192.035	205.162	185.614	210.285	202.158	0.961	-0.0572478	0.531209	0.631379
Saci_1076	S		conserved protein	1973	1936	3047	2368	2520	1749	2037	2645	2470	2620	61.2367	66.788	81.761	71.8689	91.4621	80.1478	68.8427	70.3605	75.9174	69.0288	74.6233	72.8594	0.976	-0.0349377	0.737386	0.805046
Saci_1077			hypothetical protein	1333	1089	1404	1475	985	675	1153	1503	1228	1564	41.3728	37.5682	37.6739	44.7663	35.7501	30.9318	38.9669	39.9818	37.7436	41.2065	39.4263	37.7661	0.959	-0.0607106	0.500135	0.601839
Saci_1078	I		3-hydroxybutyryl-CoA dehydrogenase	26915	25332	33068	26638	25469	18262	23490	29436	27586	31979	835.37	873.901	887.323	808.465	924.384	836.854	793.871	783.036	847.878	842.547	865.889	820.837	0.948	-0.0770832	0.104334	0.168098
Saci_1079	G		glucose 1-dehydrogenase	34165	31421	42053	34179	29720	22444	29137	46316	39842	48462	1060.39	1083.96	1128.42	1037.33	1078.67	1028.49	984.718	1232.07	1224.58	1276.82	1077.76	1149.34	1.066	0.0928425	0.221609	0.31267
Saci_1080	R		conserved Archaeal protein	4599	4227	4555	4402	3205	2585	3691	4928	4187	5140	142.741	145.823	122.226	133.601	116.324	118.457	124.742	131.091	128.691	135.423	132.143	127.681	0.967	-0.0491526	0.474649	0.579952
Saci_1081			hypothetical protein	86	69	71	158	52	31	72	89	62	83	2.66921	2.38036	1.90516	4.79531	1.88731	1.42057	2.43332	2.36752	1.90562	2.18679	2.72747	2.06276	0.762	-0.392002	0.18081	0.264151
Saci_1084	I	acs	acyl-CoA synthetase	3058	2842	4376	4452	3382	893	1656	2046	1493	1986	94.9122	98.0431	117.422	135.118	122.748	40.9216	55.9664	54.4263	45.8886	52.3249	113.649	49.9056	0.44	-1.18585	6.74924e-07	1.36519e-05
Saci_1085	I		conserved Prokaryal protein	2364	2155	2400	2189	1625	1503	2049	2782	2368	2843	73.3723	74.343	64.3999	66.4363	58.9785	68.8748	69.2483	74.0048	72.7824	74.9042	67.506	71.9629	1.066	0.092548	0.184507	0.26867
Saci_1086	C		CoA-transferase family III	4361	4027	4737	4416	3375	2741	3996	5127	4480	5132	135.354	138.923	127.109	134.026	122.494	125.606	135.049	136.385	137.696	135.212	131.581	133.99	1.018	0.0264123	0.560513	0.658123
Saci_1087	C		dehydrogenase	4155	3454	4658	4123	3209	2901	3710	4946	4217	4976	128.96	119.156	124.989	125.133	116.469	132.938	125.384	131.57	129.613	131.102	122.942	130.121	1.058	0.0817271	0.0541009	0.096454
Saci_1088	C		conserved Archaeal protein	142	124	141	203	96	123	189	235	195	241	4.4073	4.27774	3.78349	6.16106	3.48427	5.63646	6.38747	6.25131	5.99348	6.3496	4.42277	6.12366	1.384	0.469309	0.0095085	0.0219237
Saci_1090	L		ATP-dependent helicase	9598	8881	10908	9739	8096	10596	13074	17375	15295	16642	297.896	306.376	292.698	295.579	293.84	485.561	441.851	462.198	470.104	438.465	297.278	459.636	1.546	0.628615	2.70105e-09	2.73175e-07
Saci_1091	S		membrane protein	419	350	407	483	306	232	363	405	353	436	13.0046	12.0743	10.9211	14.6591	11.1061	10.6314	12.268	10.7735	10.8497	11.4872	12.3531	11.202	0.907	-0.140888	0.173531	0.255362
Saci_1092	G		conserved membrane protein	1110	1022	1355	1139	932	1008	1290	1933	1513	1694	34.4514	35.2569	36.3591	34.5687	33.8265	46.1915	43.597	51.4203	46.5033	44.6316	34.8925	46.4687	1.332	0.413369	9.20012e-06	9.22084e-05
Saci_1093	S		hypothetical protein	593	522	591	592	452	352	535	681	576	625	18.4051	18.0079	15.8585	17.9672	16.4051	16.1304	18.0809	18.1155	17.7038	16.4668	17.3288	17.2995	0.999	-0.00166566	0.981262	0.984803
Saci_1094	S		conserved protein	1475	1295	1396	1515	1019	873	1365	1846	1463	1729	45.7801	44.6748	37.4593	45.9803	36.9841	40.0051	46.1317	49.106	44.9665	45.5538	42.1757	45.1526	1.071	0.0992727	0.247439	0.342809
Saci_1095	S		conserved protein	1757	1373	2152	2106	1641	1364	1798	2278	1905	2417	54.5326	47.3657	57.7452	63.9172	59.5592	62.5052	60.7655	60.5978	58.5517	63.6804	56.624	61.2201	1.081	0.112343	0.148087	0.224741
Saci_1096	L	uvdE	UV damage endonuclease	521	431	423	648	299	207	468	612	437	600	16.1705	14.8686	11.3505	19.6668	10.8521	9.48575	15.8166	16.28	13.4315	15.8081	14.5817	14.1644	0.974	-0.0376116	0.846624	0.890656
Saci_1099	G		aldehyde dehydrogenase	1603	1361	1838	2155	1375	582	1133	1339	981	1440	49.7529	46.9517	49.3196	65.4044	49.9049	26.6701	38.291	35.6192	30.1518	37.9395	52.2667	33.7343	0.646	-0.629813	0.000290945	0.00127431
Saci_1100	C		phosphoenolpyruvate carboxykinase	22023	19601	24052	20172	16804	13295	19016	22525	18800	22111	683.535	676.194	645.394	612.221	609.893	609.242	642.667	599.195	577.833	582.556	645.447	602.299	0.933	-0.0998547	0.0510577	0.0917636
Saci_1101	H		bifunctional folate synthesis protein	1039	841	991	1253	688	461	837	993	724	1075	32.2478	29.0128	26.5918	38.0286	24.9706	21.1253	28.2874	26.4151	22.2527	28.3229	30.1703	25.2807	0.839	-0.253673	0.0710093	0.121348
Saci_1102	I		dehydrogenase	551	453	582	766	432	261	423	577	441	593	17.1016	15.6276	15.617	23.2481	15.6792	11.9603	14.2958	15.349	13.5545	15.6237	17.4547	14.1566	0.812	-0.299882	0.0367399	0.0695712
Saci_1103	I		hydroxylase	14766	13019	13654	12249	10181	5420	7376	11590	9764	11466	458.297	449.128	366.382	371.758	369.514	248.371	249.28	308.309	300.104	302.093	403.016	281.632	0.699	-0.51662	0.000154394	0.0007617
Saci_1104	I	gdh	glucose 1-dehydrogenase	3685	3262	4071	4070	2980	1834	2650	4122	3584	4438	114.373	112.532	109.238	123.525	108.158	84.0429	89.5598	109.651	110.157	116.927	113.565	102.068	0.899	-0.152858	0.115109	0.183072
Saci_1105	I		esterase/lipase	705	567	952	962	604	336	562	728	581	763	21.8813	19.5603	25.5453	29.1968	21.9219	15.3972	18.9934	19.3658	17.8575	20.1027	23.6211	18.3433	0.777	-0.363427	0.00858208	0.0202477
Saci_1106	I		hypothetical protein	1266	1056	1319	1709	864	509	1100	1498	1105	1430	39.2933	36.4298	35.3931	51.8682	31.3584	23.3249	37.1758	39.8488	33.9631	37.676	38.8686	34.3977	0.887	-0.173795	0.300963	0.403643
Saci_1107	K		transcriptional regulator TetR family	1713	1633	2352	2318	1783	972	1545	2078	1655	2157	53.167	56.3351	63.1119	70.3514	64.7131	44.5418	52.215	55.2775	50.8678	56.8302	61.5357	51.9465	0.845	-0.24328	0.0176563	0.0370616
Saci_1108	I	acd	acyl-CoA dehydrogenase	8887	8422	14613	12419	10639	4598	6916	8518	7604	9508	275.829	290.542	392.115	376.917	386.137	210.703	233.734	226.59	233.715	250.506	344.308	231.05	0.671	-0.575299	0.000175758	0.000842805
Saci_1109	I		3-hydroxybutyryl-CoA dehydrogenase	21454	19152	24404	19908	17574	24867	27544	40926	38544	42075	665.875	660.704	654.84	604.209	637.839	1139.53	930.881	1088.69	1184.68	1108.55	644.693	1090.46	1.691	0.758249	7.83172e-08	3.52957e-06
Saci_1110	S		conserved protein	3826	3363	3720	3575	2492	3205	4108	6381	5497	6192	118.749	116.017	99.8198	108.501	90.4459	146.869	138.835	169.743	168.955	163.14	106.707	157.508	1.476	0.562079	3.63623e-05	0.000256845
Saci_1111	I		medium-chain-fatty-acid-CoA ligase	2324	2012	2823	3122	1989	1141	1947	2585	2068	2640	72.1308	69.4098	75.7504	94.7529	72.1897	52.2862	65.8011	68.7644	63.5617	69.5558	76.8467	63.9938	0.833	-0.263021	0.0233861	0.0473899
Saci_1112	F		hypothetical protein	6053	5512	7877	7455	5885	4135	5789	7681	6850	8409	187.869	190.153	211.366	226.26	213.593	189.486	195.646	204.325	210.54	221.551	205.848	204.31	0.993	-0.010584	0.865878	0.903101
Saci_1113	I		acyl-CoA dehydrogenase	4380	4099	6101	5068	4675	3430	4282	5919	5308	6198	135.944	141.407	163.71	153.814	169.677	157.179	144.715	157.453	163.146	163.298	152.91	157.158	1.028	0.039629	0.548528	0.646438
Saci_1114	I		thiolase	18549	18002	23464	18189	15326	14903	20856	32659	29337	33843	575.712	621.032	629.616	552.037	556.249	682.928	704.852	868.772	901.696	891.658	586.929	809.981	1.38	0.464823	0.000232887	0.00107505
Saci_1115	I	adh	alcohol dehydrogenase	3641	3295	4250	4113	3017	2487	3494	4877	4463	5567	113.007	113.671	114.041	124.83	109.5	113.967	118.084	129.735	137.174	146.673	115.01	129.126	1.123	0.167587	0.0345053	0.0660726
Saci_1116	I		acetyl esterase	3854	3428	5007	4211	3794	3779	4415	5619	5258	5835	119.618	118.259	134.354	127.804	137.701	173.172	149.21	149.473	161.609	153.734	127.547	157.44	1.234	0.303384	0.00027778	0.00123454
Saci_1117	C		glycerol kinase	2521	2231	2600	2879	1825	1542	2445	3154	2783	3475	78.2451	76.9649	69.7666	87.3778	66.2374	70.662	82.6316	83.9005	85.5378	91.5554	75.7184	82.8575	1.095	0.130697	0.151962	0.22938
Saci_1118	C		glycerol-3-phosphate dehydrogenase	2965	2609	3396	3011	2286	2703	3374	4976	4501	5261	92.0257	90.0051	91.1259	91.384	82.9692	123.865	114.028	132.368	138.342	138.611	89.502	129.443	1.446	0.532486	2.01442e-06	2.90954e-05
Saci_1119	S		conserved Archaeal protein	978	790	785	1096	537	552	937	1328	1111	1259	30.3545	27.2534	21.0641	33.2637	19.4901	25.2953	31.667	35.3265	34.1475	33.1707	26.2852	31.9214	1.216	0.281826	0.0892594	0.146985
Saci_1120	I		conserved Archaeal protein	1530	1350	1793	1566	1314	1167	1604	2433	2184	2574	47.4871	46.5722	48.1121	47.5282	47.691	53.4777	54.209	64.721	67.127	67.8169	47.4781	61.4703	1.296	0.373616	0.000347378	0.00147222
Saci_1121	I		acetyl-CoA thiolase	6372	5649	7289	6174	5151	4391	6146	9720	8730	10869	197.77	194.879	195.588	187.381	186.953	201.217	207.711	258.565	268.324	286.364	192.514	244.436	1.27	0.345072	0.00337784	0.0089686
Saci_1122	I		acyl-CoA synthetase	6462	5661	7788	5997	5425	4899	6194	9673	9049	11003	200.563	195.293	208.978	182.009	196.898	224.496	209.333	257.314	278.128	289.895	196.748	251.833	1.28	0.356493	0.00163435	0.00492074
Saci_1123	I		acyl-CoA dehydrogenase	24014	21230	26472	22351	18065	20109	25960	49487	44029	51587	745.331	732.391	710.331	678.354	655.66	921.493	877.348	1316.42	1353.27	1359.16	704.413	1165.54	1.655	0.726629	0.000146581	0.000739554
Saci_1124	R		hypothetical protein	205	196	143	281	81	54	167	195	135	186	6.36266	6.76159	3.83716	8.52837	2.93985	2.47454	5.64395	5.18726	4.14933	4.90052	5.68593	4.47112	0.792	-0.335716	0.282582	0.384318
Saci_1125	O		peroxiredoxin	17499	16143	18438	15838	14458	15284	18815	29756	27852	29945	543.122	556.9	494.752	480.684	524.746	700.388	635.874	791.549	856.054	788.957	520.041	754.564	1.451	0.537137	2.65563e-05	0.000203051
Saci_1126	I		medium-chain-fatty-acid-CoA ligase	1323	1102	1449	1950	1123	393	1059	1327	873	1275	41.0624	38.0167	38.8814	59.1826	40.7587	18.0092	35.7901	35.2999	26.8324	33.5923	43.5804	29.9048	0.688	-0.539485	0.0155739	0.0334155
Saci_1127	E		amino acid permease	39308	36419	50446	41496	39722	12619	17171	20830	19338	23593	1220.02	1256.38	1353.63	1259.41	1441.69	578.264	580.313	554.105	594.369	621.602	1306.22	585.731	0.448	-1.15707	1.70997e-10	4.22743e-08
Saci_1128	R		conserved Archaeal protein	4457	4077	6242	5523	4830	3119	4112	4993	4497	5291	138.333	140.648	167.493	167.623	175.302	142.928	138.97	132.82	138.219	139.401	157.88	138.468	0.877	-0.189455	0.0174248	0.0366795
Saci_1129	S		conserved Crenarchaeal protein	1562	1413	2213	1989	1608	893	1397	1587	1344	1578	48.4803	48.7456	59.3821	60.3663	58.3615	40.9216	47.2132	42.2163	41.3089	41.5754	55.0672	42.6471	0.774	-0.368842	0.000586219	0.00224886
Saci_1130	S		hypothetical protein	3114	2953	3096	2548	2324	2035	2845	3487	3643	4016	96.6503	101.872	83.0759	77.3319	84.3484	93.2537	96.15	92.7588	111.971	105.809	88.6558	99.9884	1.128	0.174039	0.0623926	0.108711
Saci_1131	M		phospholipase	881	765	972	1029	722	332	550	764	594	692	27.3439	26.3909	26.082	31.2302	26.2046	15.2139	18.5879	20.3234	18.2571	18.232	27.4503	18.1229	0.661	-0.596806	2.06002e-05	0.000167895
Saci_1132	R		hypothetical protein	1819	1619	1766	1686	1159	928	1385	1824	1467	1719	56.4569	55.8521	47.3876	51.1702	42.0653	42.5255	46.8077	48.5208	45.0894	45.2903	50.5864	45.6467	0.903	-0.147806	0.0928495	0.152226
Saci_1133	R		ATPase of the AAA superfamily	1222	1008	1055	1411	688	538	1027	1211	930	1257	37.9276	34.7739	28.3091	42.8239	24.9706	24.6538	34.7086	32.2142	28.5843	33.118	33.761	30.6558	0.909	-0.137843	0.368495	0.474205
Saci_1134	I		hypothetical protein	7726	6884	13341	12428	10665	2720	4238	5144	4487	5798	239.795	237.484	357.983	377.19	387.081	124.644	143.228	136.837	137.912	152.759	319.906	139.076	0.435	-1.20133	5.56415e-06	6.20852e-05
Saci_1135			hypothetical protein	54	49	37	76	19	6	50	57	37	48	1.67602	1.6904	0.992832	2.3066	0.689595	0.274949	1.68981	1.51627	1.13722	1.26465	1.47109	1.17658	0.82	-0.28557	0.488907	0.592816
Saci_1136	G		sugar transporter	694	513	781	995	561	182	477	606	392	519	21.5399	17.6974	20.9568	30.1983	20.3612	8.34013	16.1208	16.1204	12.0484	13.674	22.1507	13.2608	0.601	-0.735148	0.00259572	0.00717451
Saci_1137	H		thiamine pyrophosphate enzyme	4732	4105	4167	4005	2891	2681	3891	5854	5146	5577	146.869	141.614	111.814	121.552	104.927	122.857	131.501	155.724	158.166	146.937	125.355	143.037	1.142	0.191039	0.09553	0.155832
Saci_1138	R		conserved Crenarchaeal membrane protein	633	559	707	661	570	366	524	760	642	783	19.6466	19.2843	18.9711	20.0614	20.6879	16.7719	17.7092	20.217	19.7324	20.6296	19.7303	19.012	0.965	-0.0514013	0.487209	0.591725
Saci_1139	S		hypothetical membrane protein	1511	1379	1477	1431	1186	941	1263	1466	1345	1550	46.8974	47.5726	39.6328	43.4309	43.0453	43.1212	42.6845	38.9975	41.3397	40.8377	44.1158	41.3961	0.938	-0.0920125	0.146231	0.222852
Saci_1140	S		conserved T+S rich domain protein	22032	20606	27554	23807	21137	6007	8326	12124	10212	12274	683.815	710.864	739.364	722.544	767.157	275.27	281.387	322.514	313.874	323.382	724.749	303.285	0.419	-1.25655	1.60241e-10	4.22743e-08
Saci_1141	L		conserved Archaeal protein	2060	1632	2362	2339	1573	915	1778	2311	1890	2422	63.9369	56.3006	63.3802	70.9888	57.0912	41.9298	60.0895	61.4756	58.0907	63.8121	62.3396	57.0796	0.917	-0.125679	0.27595	0.376449
Saci_1142	L		conserved Archaeal protein	3655	3046	5145	4737	3676	2283	3591	4467	4084	4944	113.441	105.081	138.057	143.768	133.419	104.618	121.362	118.828	125.525	130.259	126.753	120.118	0.948	-0.0771676	0.416775	0.52332
Saci_1143	Q		hypothetical protein	150	125	92	206	67	36	120	129	118	165	4.6556	4.31224	2.46866	6.25211	2.43173	1.6497	4.05554	3.43157	3.62683	4.34724	4.02407	3.42217	0.86	-0.217702	0.492932	0.596291
Saci_1147	O		conserved protein	38208	37020	64083	56536	54959	7905	11370	15930	13098	15868	1185.87	1277.11	1719.56	1715.87	1994.71	362.246	384.262	423.759	402.578	418.072	1578.63	398.183	0.252	-1.98699	1.56441e-08	1.0609e-06
Saci_1148	M		conserved Archaeal protein	19559	19192	32747	30221	28067	4532	6546	9231	7869	9334	607.059	662.084	878.71	917.209	1018.68	207.678	221.23	245.557	241.86	245.922	816.748	232.449	0.285	-1.81263	4.71011e-08	2.38182e-06
Saci_1151	J		conserved protein	806	660	889	866	631	453	727	884	791	909	25.0161	22.7686	23.8548	26.2831	22.9018	20.7587	24.5698	23.5156	24.312	23.9493	24.1649	23.4211	0.97	-0.0443452	0.520875	0.622087
Saci_1152	S		hypothetical protein	885	794	953	934	653	795	869	1282	1210	1441	27.468	27.3914	25.5721	28.347	23.7003	36.4308	29.3688	34.1029	37.1903	37.9659	26.4958	35.0117	1.321	0.401892	0.000385457	0.0015971
Saci_1153	M		hypothetical protein	1670	1466	1737	1703	1161	1019	1307	2053	1723	1943	51.8324	50.574	46.6094	51.6861	42.1379	46.6956	44.1716	54.6125	52.9578	51.192	48.568	49.9259	1.028	0.0403614	0.610952	0.702879
Saci_1154	F		conserved protein	822	748	933	1077	625	475	761	1012	838	1040	25.5127	25.8044	25.0355	32.687	22.6841	21.7668	25.7189	26.9205	25.7566	27.4008	26.3447	25.5127	0.969	-0.0450833	0.660628	0.741998
Saci_1155	Q		conserved Archaeal protein	5373	4428	5057	4437	3628	2211	2986	4363	3799	4267	166.764	152.757	135.696	134.663	131.676	101.319	100.915	116.062	116.765	112.422	144.311	109.497	0.759	-0.397767	0.000239884	0.00109956
Saci_1156	S		hypothetical protein	15258	13690	19708	16992	13875	6253	8931	11239	9478	10969	473.568	472.277	528.83	515.708	503.586	286.543	301.833	298.972	291.314	288.999	498.794	293.532	0.588	-0.764912	9.50448e-10	1.25618e-07
Saci_1157	S		hypothetical protein	9404	8585	11832	9977	8292	3880	5116	6504	5676	6635	291.875	296.165	317.491	302.803	300.954	177.801	172.901	173.015	174.456	174.812	301.858	174.597	0.578	-0.789921	5.82361e-11	3.23938e-08
Saci_1158	S		hypothetical protein	785	645	859	903	605	384	671	782	693	791	24.3643	22.2512	23.0498	27.4061	21.9582	17.5968	22.6772	20.8022	21.2999	20.8404	23.8059	20.6433	0.868	-0.204618	0.0342907	0.0658299
Saci_1159	S		conserved protein	642	549	660	774	434	371	581	802	625	779	19.926	18.9394	17.71	23.4909	15.7518	17.001	19.6356	21.3343	19.2099	20.5242	19.1636	19.541	1.021	0.0293111	0.787116	0.846872
Saci_1160	G	malA	alpha-glucosidase	5903	4890	5571	4706	4077	2167	3245	3894	3576	4157	183.213	168.695	149.488	142.827	147.973	99.3026	109.668	103.586	109.911	109.524	158.439	106.398	0.672	-0.574115	4.76749e-06	5.70304e-05
Saci_1161	K		HTH domain protein	4685	3878	4789	4213	3404	2378	3464	4097	3593	3961	145.41	133.783	128.505	127.865	123.546	108.972	117.07	108.986	110.434	104.36	131.822	109.964	0.834	-0.261677	0.00029209	0.00127431
Saci_1162	G		membrane bound alpha-amylase	21669	17949	20202	16539	14352	2828	5136	8328	7000	8034	672.548	619.203	542.086	501.96	520.898	129.593	173.577	221.536	215.151	211.671	571.339	190.305	0.333	-1.58485	3.41543e-07	8.91345e-06
Saci_1163	G		sugar transport system permease protein	4084	3667	3651	3026	2835	927	1649	2529	2297	2517	126.757	126.504	97.9683	91.8393	102.895	42.4797	55.7298	67.2747	70.6002	66.3151	109.193	60.4799	0.555	-0.849712	0.000103468	0.000561506
Saci_1164	G		conserved Archaeal transport protein	5920	5412	5167	4336	4037	1257	2132	3482	3045	3255	183.741	186.703	138.648	131.598	146.521	57.6019	72.0534	92.6258	93.5905	85.7591	157.442	80.3261	0.511	-0.968547	4.24288e-05	0.000284349
Saci_1165	G		sugar-binding periplasmic protein	34489	30634	29617	22484	23651	7163	11640	19572	18142	18553	1070.45	1056.81	794.722	682.391	858.401	328.244	393.387	520.641	557.609	488.814	892.554	457.739	0.513	-0.962971	0.000109568	0.000586029
Saci_1166	G		ABC transporter ATPase component	8399	6904	8586	7293	6398	2951	4332	6260	5549	6454	260.683	238.174	230.391	221.343	232.212	135.229	146.405	166.524	170.553	170.043	236.56	157.751	0.667	-0.583868	5.44001e-06	6.14418e-05
Saci_1167	R		conserved Archaeal CBS domain protein	1858	1893	2681	2585	1778	479	942	1248	799	1163	57.6674	65.3046	71.9401	78.4549	64.5316	21.9501	31.836	33.1984	24.5579	30.6414	67.5797	28.4368	0.422	-1.24611	7.91311e-07	1.47955e-05
Saci_1168	J		alanyl-tRNA like protein	858	654	828	708	565	512	687	872	751	837	26.63	22.5616	22.218	21.4878	20.5064	23.4623	23.2179	23.1963	23.0826	22.0523	22.6808	23.0023	1.014	0.0197456	0.791242	0.849676
Saci_1169	O	trxB	thioredoxin reductase	1060	906	1071	1707	716	921	1601	1874	1349	1766	32.8996	31.2551	28.7385	51.8075	25.9869	42.2047	54.1076	49.8509	41.4626	46.5286	34.1375	46.8309	1.372	0.455884	0.021525	0.0441005
Saci_1170	O	msrA	peptide methionine sulfoxide reductase	1622	1474	2237	1831	1614	1057	1458	1744	1665	1858	50.3426	50.8499	60.0261	55.571	58.5793	48.4369	49.2748	46.3927	51.1751	48.9525	55.0738	48.8464	0.887	-0.17327	0.014211	0.0308484
Saci_1171	K		conserved protein	3342	2407	4237	3892	3015	2680	4004	4648	3442	3898	103.727	83.0365	113.693	118.122	109.428	122.811	135.32	123.643	105.793	102.7	105.601	118.053	1.117	0.160152	0.148177	0.224741
Saci_1172	N	flaJ	flagella-related protein J	993	740	1028	1062	712	495	927	1433	1075	1494	30.8201	25.5285	27.5846	32.2318	25.8417	22.6833	31.329	38.1197	33.041	39.3622	28.4013	32.9071	1.161	0.215193	0.144907	0.221138
Saci_1173	N		conserved Archaeal protein	1986	1493	1997	2109	1333	941	1610	2970	2331	3071	61.6402	51.5054	53.5861	64.0083	48.3805	43.1212	54.4118	79.0059	71.6452	80.9113	55.8241	65.8191	1.181	0.239845	0.171272	0.252706
Saci_1174	N		flagella-related protein H	953	705	1071	1063	725	473	734	1407	1244	1579	29.5786	24.321	28.7385	32.2621	26.3135	21.6752	24.8064	37.428	38.2353	41.6017	28.2427	32.7493	1.162	0.216871	0.237076	0.33134
Saci_1175	N		conserved flagellar protein F	571	404	609	510	361	281	411	933	728	926	17.7223	13.9372	16.3415	15.4785	13.1023	12.8768	13.8902	24.819	22.3757	24.3972	15.3164	19.6718	1.288	0.36528	0.0838747	0.139219
Saci_1176	N		hypothetical protein	814	545	838	726	597	416	558	1323	1033	1336	25.2644	18.8014	22.4863	22.0341	21.6678	19.0632	18.8582	35.1935	31.7501	35.1994	22.0508	28.0129	1.274	0.349117	0.09234	0.151517
Saci_1177	N		conserved protein	1748	1165	1786	1515	1196	933	1365	2962	2482	3128	54.2533	40.1901	47.9243	45.9803	43.4082	42.7546	46.1317	78.7931	76.2863	82.413	46.3512	65.2758	1.41	0.496201	0.0225932	0.0461192
Saci_1178	N		conserved flagellin protein	8154	5485	9333	6120	6420	4620	5807	13950	12381	15103	253.078	189.221	250.435	185.742	233.011	211.711	196.254	371.088	380.54	397.917	222.298	311.502	1.402	0.487567	0.0386012	0.071993
Saci_1179	S		conserved membrane protein	46	25	25	43	21	9	30	50	32	37	1.42772	0.862448	0.670832	1.30505	0.762184	0.412424	1.01388	1.33007	0.983546	0.974835	1.00565	0.942951	0.962	-0.0555812	0.86176	0.900618
Saci_1180	K		conserved protein	1432	1170	1544	1415	1153	503	728	1128	1113	1327	44.4455	40.3626	41.4306	42.9453	41.8475	23.0499	24.6036	30.0063	34.209	34.9623	42.2063	29.3662	0.697	-0.520467	0.000690928	0.00250631
Saci_1181	T		conserved protein kinase domain protein	1195	977	1104	1523	728	504	1062	1273	883	1263	37.0896	33.7045	29.624	46.2231	26.4224	23.0958	35.8915	33.8635	27.1397	33.2761	34.6127	30.6533	0.887	-0.173478	0.304435	0.407781
Saci_1182	V		multidrug resistance protein	3962	3566	8738	7293	6979	5387	6458	7643	7016	7761	122.97	123.02	234.469	221.343	253.299	246.859	218.255	203.314	215.642	204.478	191.02	217.71	1.139	0.188138	0.369759	0.475282
Saci_1183	R		conserved Archaeal membrane protein	19508	18331	50422	40962	36665	24217	35727	30041	27568	32514	605.476	632.381	1352.99	1243.2	1330.74	1109.74	1207.43	799.13	847.325	856.643	1032.96	964.055	0.933	-0.0997717	0.691901	0.766674
Saci_1184	I		acetyl-coenzyme A synthetase	6173	5638	5431	5165	3564	2125	3675	4538	3507	4292	191.594	194.499	145.732	156.758	129.354	97.3779	124.201	120.717	107.79	113.081	163.587	112.633	0.689	-0.537802	0.000699698	0.00252732
Saci_1185	R		conserved membrane protein	805	626	748	722	569	538	653	844	750	853	24.9851	21.5957	20.0713	21.9127	20.6516	24.6538	22.0689	22.4515	23.0519	22.4739	21.8433	22.94	1.05	0.069933	0.338444	0.443485
Saci_1186	K		transcriptional regulator MarR family	970	841	1057	1077	821	596	785	1081	875	1108	30.1062	29.0128	28.3628	32.687	29.7978	27.3116	26.53	28.756	26.8938	29.1923	29.9933	27.7368	0.925	-0.11237	0.0709531	0.121346
Saci_1187	F	iunH	inosine-uridine preferring nucleoside hydrolase	4195	3516	3962	3708	2756	2259	3429	4364	3656	4410	130.202	121.295	106.313	112.538	100.028	103.518	115.887	116.088	112.37	116.19	114.075	112.811	0.989	-0.0157295	0.82551	0.874648
Saci_1188	C		alkyldihydroxyacetonephosphate synthase	13988	12951	15833	14284	11849	7348	10712	12900	11153	13516	434.15	446.783	424.851	433.52	430.053	336.721	362.024	343.157	342.796	356.104	433.872	348.161	0.802	-0.317458	8.92419e-07	1.61245e-05
Saci_1189	C		conserved protein	8027	7364	9975	8366	7643	4655	5211	7453	6697	7989	249.137	254.043	267.662	253.909	277.399	213.315	176.112	198.26	205.838	210.485	260.43	200.802	0.771	-0.375166	2.96486e-05	0.000218241
Saci_1190	F	purE	phosphoribosylaminoimidazole carboxylase catalytic subunit	1895	1741	1951	1756	1594	1386	1791	2358	2424	2498	58.8158	60.0609	52.3517	53.2947	57.8534	63.5133	60.5289	62.7259	74.5036	65.8145	56.4753	65.4172	1.159	0.212499	0.00769311	0.0184437
Saci_1191	F		phosphoribosylaminoimidazole carboxylase ATPase	14799	13553	15359	12929	11374	11451	14759	21423	18872	21421	459.322	467.55	412.132	392.396	412.813	524.741	498.797	569.88	580.046	564.377	428.843	547.568	1.277	0.352688	0.0001159	0.00061688
Saci_1192	K		conserved Archaeal HTH domain protein	3602	3076	3359	3537	2519	2041	2888	3740	3042	3576	111.797	106.116	90.133	107.348	91.4258	93.5286	97.6032	99.4889	93.4983	94.2164	101.364	95.6671	0.944	-0.083311	0.219378	0.310112
Saci_1193	T		conserved protein	19488	18156	27463	21912	22064	15819	15609	25691	25746	29181	604.856	626.344	736.923	665.03	800.802	724.904	527.524	683.414	791.324	768.828	686.791	699.199	1.018	0.0258709	0.821469	0.871611
Saci_1194	S		conserved protein	2425	1988	3973	3020	3249	2636	2448	3298	3067	3070	75.2656	68.5819	106.609	91.6572	117.921	120.794	82.7329	87.7311	94.2667	80.8849	92.0068	93.282	1.013	0.0183717	0.909946	0.934007
Saci_1195	G		endoribonuclease L-PSP	6024	5364	6469	5436	4436	4443	5798	7953	6896	7878	186.969	185.047	173.585	164.983	161.002	203.6	195.95	211.56	211.954	207.561	174.317	206.125	1.183	0.241856	0.000407492	0.00167282
Saci_1196	G		CBS domain protein	3940	3385	5192	4937	4063	1470	2259	2903	2315	3004	122.287	116.775	139.318	149.838	147.464	67.3626	76.3455	77.2236	71.1534	79.146	135.137	74.2462	0.55	-0.863344	2.70305e-07	7.49229e-06
Saci_1197	G		conserved protein	4676	4178	5526	5128	4299	3190	4510	4739	4322	4943	145.131	144.132	148.281	155.635	156.03	146.181	152.421	126.064	132.84	130.233	149.842	137.548	0.918	-0.12394	0.0494437	0.0892232
Saci_1198	G		glycosyl hydrolase	13073	12436	14730	12122	11178	10414	13030	15904	14880	16297	405.751	429.016	395.254	367.903	405.7	477.221	440.364	423.067	457.349	429.375	400.725	445.475	1.112	0.152658	0.00912019	0.0211821
Saci_1199	G		glucose-1-phosphate adenylyltransferase	32803	30305	37204	31087	27149	23006	29502	33956	30945	36103	1018.12	1045.46	998.306	943.492	985.359	1054.25	997.054	903.274	951.12	951.201	998.147	971.379	0.973	-0.0392704	0.412569	0.5198
Saci_1200	G		alpha-amylase	7022	6287	7365	6700	5136	3779	5383	6837	5717	7027	217.944	216.888	197.627	203.345	186.408	173.172	181.925	181.873	175.717	185.14	204.443	179.565	0.878	-0.187067	0.00216496	0.00624103
Saci_1201	G		glycosyl transferase	12918	11938	14383	12142	10525	9396	12233	16504	14919	17043	400.94	411.836	385.943	368.51	381.999	430.571	413.428	439.028	458.548	449.03	389.846	438.121	1.124	0.168482	0.00185802	0.0054829
Saci_1202	C		conserved protein	5066	4424	5767	5174	4258	3211	4159	5469	4872	5667	157.235	152.619	154.748	157.031	154.542	147.144	140.558	145.483	149.745	149.308	155.235	146.447	0.943	-0.0840591	0.0198279	0.041001
Saci_1203	O	thsB	thermosome gamma subunit	155462	149115	182674	140810	125372	135539	174784	226733	203494	240323	4825.13	5144.16	4901.74	4273.59	4550.31	6211.06	5907.02	6031.4	6254.55	6331.76	4738.99	6147.16	1.297	0.375341	1.34086e-05	0.00012306
Saci_1205	S		conserved protein	3173	2537	3472	3385	2333	2128	3108	4216	3284	4213	98.4815	87.5212	93.1652	102.735	84.675	97.5154	105.038	112.151	100.936	110.999	93.3156	105.328	1.129	0.174906	0.017472	0.0367441
Saci_1206	S		conserved protein	1790	1684	2801	2577	2079	1209	1835	2402	2070	2542	55.5568	58.0945	75.16	78.2121	75.4562	55.4023	62.0159	63.8963	63.6231	66.9738	68.4959	62.3823	0.911	-0.134254	0.217673	0.308094
Saci_1207	R		conserved Archaeal protein	2636	2239	3566	3231	2542	1661	2399	3141	2550	3034	81.8144	77.2409	95.6875	98.061	92.2606	76.1152	81.0769	83.5547	78.3763	79.9364	89.0129	79.8119	0.897	-0.157318	0.0400258	0.0741919
Saci_1208	S		conserved protein	9682	8488	10528	9100	7697	7804	10573	13625	11877	13619	300.504	292.818	282.501	276.186	279.359	357.618	357.327	362.443	365.049	358.818	286.273	360.251	1.258	0.331623	6.17728e-07	1.26096e-05
Saci_1209	R		conserved protein	17750	16134	22275	18162	18122	12172	14676	17865	16386	18477	550.913	556.59	597.712	551.218	657.729	557.781	495.992	475.232	503.637	486.811	582.832	503.891	0.864	-0.210072	0.00529298	0.0132622
Saci_1210	K		conserved protein	50419	45401	57301	48259	40186	31837	43040	53821	45148	51656	1564.87	1566.24	1537.57	1464.66	1458.53	1458.93	1454.59	1431.71	1387.66	1360.97	1518.38	1418.77	0.934	-0.0979032	0.0204858	0.0422045
Saci_1211	K		conserved protein	89729	82788	101500	87722	72076	57896	78218	99403	82594	96859	2784.95	2856.01	2723.58	2662.37	2615.96	2653.08	2643.47	2644.25	2538.59	2551.93	2728.57	2606.26	0.955	-0.0661681	0.0839692	0.139219
Saci_1212	R		conserved protein	716	479	831	793	594	333	440	591	452	646	22.2227	16.5245	22.2985	24.0676	21.5589	15.2597	14.8703	15.7214	13.8926	17.0201	21.3344	15.3528	0.72	-0.474552	0.000665457	0.00243527
Saci_1213	J		conserved Archaeal protein	12718	11487	13648	12721	10192	8979	12719	16438	14057	16425	394.733	396.278	366.221	386.083	369.913	411.462	429.853	437.272	432.053	432.748	382.646	428.678	1.12	0.163953	0.000692755	0.00250631
Saci_1214	G	acnA	aconitate hydratase	131317	121821	140056	118385	106656	99263	129062	163835	151312	166033	4075.73	4202.57	3758.16	3592.99	3871.02	4548.72	4361.8	4358.23	4650.7	4374.45	3900.1	4458.78	1.143	0.193139	0.00170861	0.00511662
Saci_1215	S		conserved protein	5260	4854	5265	4815	3963	3401	4658	6297	5201	6207	163.256	167.453	141.277	146.136	143.835	155.85	157.422	167.508	159.857	163.535	152.391	160.835	1.056	0.078054	0.170009	0.251509
Saci_1216	J		conserved Archaeal protein	4186	3773	4804	3979	3283	2525	3362	3788	3238	3847	129.922	130.161	128.907	120.763	119.155	115.708	113.623	100.766	99.5226	101.356	125.782	106.195	0.844	-0.244833	0.000920522	0.00311745
Saci_1217	S		hypothetical membrane protein	2905	2521	3784	2778	2909	2336	2846	3202	2861	2895	90.1635	86.9693	101.537	84.3125	105.581	107.047	96.1838	85.1774	87.9352	76.2742	93.7126	90.5235	0.965	-0.0510945	0.599806	0.694726
Saci_1218	J		hypothetical protein	8685	7491	9443	9035	6979	6574	9895	11888	10155	11873	269.559	258.424	253.387	274.213	253.299	301.253	334.413	316.236	312.122	312.817	261.776	315.368	1.205	0.268736	2.48795e-05	0.000195607
Saci_1219	L		transcriptional regulator Lrs14-like protein	7776	7030	10770	10027	8261	3168	4509	5613	4713	5960	241.346	242.52	288.995	304.32	299.829	145.173	152.387	149.313	144.858	157.027	275.402	149.752	0.544	-0.878834	9.27634e-08	3.82219e-06
Saci_1220	P		conserved periplasmic binding protein	2321	2068	2376	1931	1658	1033	1403	1620	1472	1631	72.0377	71.3417	63.7559	58.606	60.1763	47.3371	47.416	43.0941	45.2431	42.9718	65.1835	45.2124	0.693	-0.528327	9.30625e-06	9.27027e-05
Saci_1221	P		hemin transport system permease protein	839	714	751	701	521	248	484	512	415	510	26.0403	24.6315	20.1518	21.2754	18.9094	11.3646	16.3573	13.6199	12.7554	13.4369	22.2017	13.5068	0.609	-0.715214	7.19372e-05	0.000421211
Saci_1222	H		ABC transporter	607	518	578	611	420	275	409	486	476	534	18.8397	17.8699	15.5096	18.5439	15.2437	12.6018	13.8226	12.9282	14.6302	14.0692	17.2014	13.6104	0.792	-0.33692	0.00212507	0.00615663
Saci_1223	L		transcriptional regulator Lrs14-like protein	128537	119631	179056	168795	128059	92917	133568	145359	116180	139125	3989.45	4127.02	4804.66	5122.94	4647.84	4257.91	4514.08	3866.74	3570.89	3665.51	4538.38	3975.03	0.876	-0.19123	0.045557	0.0833588
Saci_1224	A		hypothetical protein	4890	4177	5635	4522	3549	4235	5790	8177	6737	7946	151.773	144.098	151.206	137.243	128.809	194.068	195.68	217.519	207.067	209.352	142.626	204.737	1.436	0.521578	9.27981e-07	1.6387e-05
Saci_1225	S		hypothetical protein	325	278	700	625	511	246	383	384	378	460	10.0871	9.59042	18.7833	18.9688	18.5465	11.2729	12.9439	10.2149	11.6181	12.1196	15.1952	11.6339	0.765	-0.386397	0.0873968	0.144257
Saci_1226	S		hypothetical protein	2680	2242	4016	3570	3067	2056	2699	3190	2913	3543	83.1801	77.3443	107.762	108.35	111.315	94.216	91.2158	84.8582	89.5334	93.347	97.5904	90.6341	0.928	-0.107054	0.311786	0.414906
Saci_1227	L	phr	deoxyribodipyrimidine photolyase	2528	2293	2571	2454	2014	1368	1945	2805	2231	2622	78.4624	79.1037	68.9884	74.479	73.0971	62.6885	65.7335	74.6167	68.5716	69.0815	74.8261	68.1383	0.911	-0.134309	0.038323	0.0715942
Saci_1228	R		conserved protein	26276	24098	31413	25903	23395	17273	20359	27867	26508	31964	815.537	831.331	842.914	786.157	849.109	791.534	688.056	741.299	814.745	842.152	825.01	775.557	0.94	-0.089164	0.125521	0.196402
Saci_1229	K		conserved protein	7777	7130	9188	7792	7301	5743	6046	8709	8777	10283	241.377	245.97	246.544	236.488	264.986	263.172	204.331	231.671	269.768	270.925	247.073	247.974	1.004	0.00527184	0.94556	0.958484
Saci_1230	K		transcriptional regulator TenA family	1502	1495	1681	1674	1258	1053	1449	1871	1665	1962	46.6181	51.5744	45.1068	50.806	45.6585	48.2536	48.9706	49.7711	51.1751	51.6926	47.9527	49.9726	1.042	0.0599124	0.272484	0.372406
Saci_1231	S		conserved Archaeal membrane protein	2823	2585	2931	2597	2200	2192	3074	4321	3753	4109	87.6184	89.1771	78.6484	78.8191	79.8479	100.448	103.889	114.944	115.351	108.259	82.8222	108.579	1.311	0.391133	2.53415e-05	0.00019715
Saci_1232	I		short chain dehydrogenase	3166	2739	3281	3373	2203	2086	2996	4191	3296	4046	98.2642	94.4898	88.04	102.371	79.9568	95.5907	101.253	111.486	101.305	106.599	92.6243	103.247	1.115	0.15693	0.0438579	0.0805148
Saci_1233	S		conserved Archaeal protein	658	562	682	630	540	443	593	798	674	769	20.4226	19.3878	18.3003	19.1205	19.599	20.3004	20.0411	21.2278	20.7159	20.2608	19.3661	20.5092	1.059	0.0831604	0.153916	0.23155
Saci_1234	G		hypothetical protein	483	441	570	521	402	355	421	600	526	632	14.991	15.2136	15.295	15.8124	14.5904	16.2678	14.2282	15.9608	16.167	16.6512	15.1805	15.855	1.044	0.0626442	0.358342	0.463553
Saci_1235	S		hypothetical protein	797	782	1032	905	709	592	772	979	834	1029	24.7368	26.9774	27.692	27.4668	25.7328	27.1283	26.0906	26.0427	25.6337	27.1109	26.5211	26.4012	0.995	-0.00690378	0.897056	0.926625
Saci_1236	S		conserved Archaeal protein	1490	1275	1788	1615	1311	1030	1386	1697	1560	1835	46.2456	43.9849	47.9779	49.0153	47.5821	47.1996	46.8414	45.1424	47.9479	48.3465	46.9612	47.0956	1.003	0.0039728	0.931016	0.94806
Saci_1237	S		conserved Archaeal protein	11990	10418	15499	13693	11738	9139	12044	13250	12740	14224	372.138	359.399	415.889	415.583	426.025	418.794	407.041	352.467	391.574	374.758	397.807	388.927	0.978	-0.0327533	0.606562	0.700363
Saci_1238	S		membrane protein	583	496	586	559	441	406	613	775	657	756	18.0948	17.111	15.7243	16.9657	16.0059	18.6049	20.717	20.616	20.1934	19.9182	16.7803	20.0099	1.193	0.254655	0.00199021	0.00582661
Saci_1239	R		TPR domain protein	4675	4197	5259	4819	3658	2816	4106	5521	4307	5404	145.1	144.788	141.116	146.257	132.765	129.043	138.767	146.866	132.379	142.379	142.005	137.887	0.971	-0.0421915	0.370704	0.476222
Saci_1240	Q		conserved protein	16256	14842	17438	14404	12978	11505	15237	20811	19453	21215	504.543	512.018	467.919	437.162	471.03	527.215	514.952	553.6	597.904	558.949	478.534	550.524	1.15	0.20226	0.0032793	0.00873826
Saci_1241	Q		thioesterase superfamily protein	6329	5686	6678	5816	5047	4406	5893	8017	7181	8215	196.435	196.155	179.193	176.516	183.178	201.905	199.161	213.263	220.714	216.44	186.295	210.296	1.129	0.175047	0.00263086	0.00726261
Saci_1242	L	lrs14	Lrs14	4698	4363	6895	7101	5469	3147	4583	5408	4394	5101	145.813	150.514	185.016	215.516	198.495	144.211	154.888	143.86	135.053	134.395	179.071	142.481	0.796	-0.329964	0.00889561	0.0208125
Saci_1243	S		conserved protein	2489	2166	2562	2306	1951	1650	2208	2849	2526	2784	77.2519	74.7225	68.7469	69.9872	70.8105	75.6111	74.6219	75.7871	77.6387	73.3497	72.3038	75.4017	1.043	0.0605672	0.191109	0.275758
Saci_1244	I		GHMP kinase	1609	1407	1815	1654	1287	1198	1554	2146	1947	2255	49.9391	48.5386	48.7024	50.199	46.711	54.8982	52.5192	57.0864	59.8426	59.4122	48.818	56.7517	1.163	0.217483	0.000943189	0.0031653
Saci_1245	I	mvd	diphosphomevalonate decarboxylase	3428	3122	3389	3563	2350	2354	3594	4694	4040	4946	106.396	107.703	90.938	108.137	85.292	107.872	121.463	124.867	124.173	130.312	99.6932	121.737	1.222	0.288682	0.00337146	0.00896237
Saci_1246	R		conserved protein	4023	3606	3994	3795	3005	2436	3471	4352	3757	4250	124.863	124.4	107.172	115.178	109.065	111.629	117.306	115.769	115.474	111.974	116.136	114.431	0.985	-0.0212003	0.680006	0.756719
Saci_1247	F	mtaP	5'-methylthioadenosine phosphorylase	1861	1546	2072	1953	1670	1520	2051	2596	2345	2611	57.7605	53.3338	55.5986	59.2737	60.6118	69.6538	69.3159	69.057	72.0755	68.7917	57.3157	69.7788	1.217	0.283888	5.42428e-05	0.000335251
Saci_1248	S		conserved protein	1637	1346	2511	2049	1626	1388	1802	2198	1723	2372	50.8081	46.4342	67.3784	62.1873	59.0148	63.605	60.9006	58.4697	52.9578	62.4948	57.1646	59.6856	1.043	0.0614035	0.543858	0.642295
Saci_1249	M		gylcosyl transferase group 1 protein	11823	10771	12057	10853	9187	7766	9959	13584	11652	13393	366.954	371.577	323.529	329.389	333.437	355.876	336.576	361.352	358.134	352.864	344.977	352.96	1.023	0.0330557	0.492056	0.595661
Saci_1250	G		glycosyl hydrolases family 15 protein	11942	11507	12517	10457	9256	8481	11228	14558	13154	14493	370.648	396.968	335.872	317.371	335.942	388.641	379.463	387.262	404.299	381.845	351.36	388.302	1.105	0.144273	0.029086	0.0567191
Saci_1251	S		conserved membrane protein	112	103	139	132	80	67	92	119	98	109	3.47618	3.55329	3.72983	4.00621	2.90356	3.07027	3.10924	3.16556	3.01211	2.87181	3.53381	3.0458	0.86	-0.217303	0.094223	0.154014
Saci_1252	S		conserved protein	2073	1648	2222	2320	1636	1344	1944	2198	1715	2099	64.3404	56.8526	59.6236	70.4121	59.3778	61.5887	65.6997	58.4697	52.7119	55.3021	62.1213	58.7544	0.945	-0.0810753	0.302487	0.405442
Saci_1253	R		conserved Crenarchaeal protein	1813	1776	2784	2445	2283	1028	1377	1730	1490	1837	56.2707	61.2683	74.7039	74.2059	82.8603	47.108	46.5373	46.0203	45.7964	48.3992	69.8618	46.7722	0.67	-0.578745	7.67385e-05	0.000444644
Saci_1254	S		conserved protein	1064	1001	1118	1100	875	851	1171	1346	1194	1385	33.0237	34.5324	29.9996	33.3851	31.7577	38.997	39.5753	35.8054	36.6986	36.4904	32.5397	37.5133	1.153	0.204883	0.00315186	0.00845946
Saci_1255	R		NADPH-dependent FMN reductase	7007	6784	8027	6924	5870	11718	14733	19008	16391	17043	217.479	234.034	215.391	210.144	213.049	536.976	497.918	505.638	503.791	449.03	218.019	498.671	2.287	1.19354	8.87101e-11	3.9476e-08
Saci_1256	G		membrane protein	3331	3170	4260	3918	3258	2830	3710	5160	4326	5023	103.385	109.358	114.31	118.912	118.247	129.684	125.384	137.263	132.963	132.34	112.843	131.527	1.166	0.221191	0.000592512	0.0022646
Saci_1257	I		conserved protein	729	649	778	715	541	372	618	801	637	852	22.6262	22.3892	20.8763	21.7003	19.6353	17.0469	20.886	21.3076	19.5787	22.4475	21.4455	20.2534	0.946	-0.0805737	0.337701	0.442772
Saci_1259	G		nucleotidyl transferase	17969	15988	19096	15514	14704	13573	16252	20628	18604	20361	557.71	551.553	512.409	470.851	533.674	621.981	549.255	548.732	571.809	536.449	525.239	565.645	1.077	0.106845	0.0824973	0.137496
Saci_1260	L		methyltransferase	2607	2396	2647	2730	1920	1570	2303	3123	2615	3113	80.9143	82.657	71.0277	82.8557	69.6854	71.9451	77.8325	83.0759	80.3741	82.0178	77.428	79.0491	1.021	0.0304626	0.646595	0.730291
Saci_1261	J		threonine-tRNA synthetase	21555	20241	23605	20610	17486	14068	18898	23715	21508	25457	669.01	698.273	633.4	625.515	634.645	644.665	638.679	630.85	661.066	670.713	652.168	649.195	0.995	-0.00657167	0.868914	0.905118
Saci_1262	M		conserved protein	987	880	1026	1036	763	569	811	1088	878	1087	30.6339	30.3582	27.531	31.4427	27.6927	26.0744	27.4087	28.9422	26.986	28.6391	29.5317	27.6101	0.935	-0.0963273	0.128062	0.199957
Saci_1264	L		endonuclease III related protein	2348	2013	2693	2558	1889	1776	2571	3424	2798	3335	72.8757	69.4443	72.262	77.6354	68.5603	81.385	86.8899	91.0829	85.9988	87.8668	72.1556	86.6447	1.201	0.264176	0.000162065	0.000792514
Saci_1265	G	sucC	succinyl-CoA synthetase beta chain	33342	31288	35909	30487	26775	25917	34158	44166	41202	47744	1034.85	1079.37	963.557	925.282	971.785	1187.64	1154.41	1174.87	1266.38	1257.91	994.968	1208.24	1.214	0.280209	0.000119725	0.000628272
Saci_1266	G		succinyl-CoA ligase%2C alfa chain	23773	22551	26996	21734	20159	19910	24919	32369	30814	35395	737.851	777.963	724.391	659.628	731.661	912.374	842.166	861.058	947.093	932.548	726.299	899.048	1.238	0.307848	7.4625e-05	0.000435802
Saci_1267	S		conserved membrane protein	3124	2855	2983	2535	2062	2306	3052	4019	3325	3602	96.9607	98.4916	80.0437	76.9374	74.8392	105.672	103.146	106.911	102.197	94.9015	85.4545	102.565	1.2	0.263202	0.00874014	0.0204935
Saci_1269	P		conserved protein	1694	1584	2041	1672	1490	739	987	962	893	1012	52.5773	54.6447	54.7667	50.7453	54.0788	33.8646	33.3568	25.5905	27.4471	26.663	53.3626	29.3844	0.55	-0.863013	5.475e-07	1.17133e-05
Saci_1270	G		conserved membrane protein	184	176	225	288	150	84	181	203	113	200	5.71087	6.07163	6.03749	8.74082	5.44417	3.84929	6.1171	5.40007	3.47315	5.26938	6.401	4.8218	0.755	-0.404609	0.0527005	0.0944111
Saci_1271	V		conserved protein	149103	150111	234801	179660	200902	96048	126032	172261	168911	182804	4627.76	5178.52	6300.48	5452.69	7291.63	4401.39	4259.39	4582.37	5191.62	4816.32	5770.22	4650.22	0.806	-0.311317	0.0178061	0.0373057
Saci_1272	V		hypothetical protein	539468	507920	816414	679315	662691	318993	445385	589865	534468	613651	16743.7	17522.2	21907.1	20617.2	24052	14617.8	15052.3	15691.2	16427.3	16167.8	20168.4	15591.3	0.773	-0.371358	0.00221013	0.00631264
Saci_1274	M		conserved membrane protein	66538	62969	72068	58814	56816	54261	66689	81839	75398	79869	2065.16	2172.3	1933.82	1785.01	2062.11	2486.5	2253.83	2177.02	2317.42	2104.3	2003.68	2267.82	1.132	0.178636	0.0129924	0.0286787
Saci_1275	J		translation initiation factor eIF2 alpha	20628	19203	22718	20331	16735	14594	19466	25864	21931	25569	640.238	662.464	609.599	617.047	607.388	668.769	657.876	688.016	674.067	673.663	627.347	672.478	1.072	0.100244	0.0133974	0.0293975
Saci_1276	J		SSU ribosomal protein S27E	15772	13683	16239	14025	11963	10878	15261	19683	16965	19620	489.521	472.035	435.746	425.66	434.191	498.483	515.763	523.594	521.433	516.926	451.43	515.24	1.141	0.190787	0.00113918	0.00365753
Saci_1277	J		50S ribosomal protein L44E	20089	17149	21669	17999	14633	14180	19945	26370	21082	26677	623.509	591.605	581.451	546.271	531.097	649.797	674.064	701.477	647.972	702.856	574.786	675.233	1.175	0.232385	0.000592753	0.0022646
Saci_1278	L		conserved protein	1801	1643	1874	1685	1459	1208	1631	2094	1910	2098	55.8983	56.6801	50.2856	51.1398	52.9537	55.3565	55.1215	55.7031	58.7054	55.2758	53.3915	56.0325	1.05	0.069887	0.168521	0.249912
Saci_1279	L		DNA primase small subunit	3109	2685	3323	3005	2560	1979	2782	3468	3375	3740	96.4951	92.6269	89.167	91.2019	92.9139	90.6875	94.0209	92.2533	103.733	98.5373	92.481	95.8465	1.037	0.0518685	0.278948	0.379608
Saci_1280	L		DNA polymerase sliding clamp C	5455	4943	5317	4876	4346	3718	4690	5864	5386	6038	169.309	170.523	142.673	147.987	157.736	170.377	158.504	155.99	165.543	159.082	157.645	161.899	1.027	0.0383684	0.497935	0.600491
Saci_1281	R		conserved putative ATP binding protein	4823	4582	5292	4429	3719	3243	4165	5097	4266	4996	149.693	158.069	142.002	134.42	134.979	148.61	140.761	135.587	131.119	131.629	143.833	137.541	0.956	-0.0648738	0.264344	0.362918
Saci_1282	F		ribose-phosphate pyrophosphokinase	6272	5330	6691	5637	5107	4512	6363	7407	6586	7450	194.666	183.874	179.542	171.083	185.356	206.762	215.045	197.036	202.426	196.284	182.904	203.511	1.113	0.15393	0.00384601	0.0100321
Saci_1283	A		RNA methylase	2112	1890	2279	1996	1702	1546	2099	2563	2218	2603	65.5509	65.2011	61.1531	60.5787	61.7732	70.8453	70.9381	68.1792	68.172	68.5809	62.8514	69.3431	1.103	0.141692	0.00487046	0.0123818
Saci_1284	J		metallo-beta-lactamase superfamily protein	4855	4334	4818	5012	3452	3044	4693	6084	4987	6123	150.686	149.514	129.283	152.114	125.289	139.491	158.605	161.842	153.279	161.322	141.377	154.908	1.096	0.132235	0.0734748	0.124795
Saci_1285	R		conserved Archaeal protein	1272	1133	1216	1239	781	757	1233	1595	1185	1426	39.4795	39.0861	32.6293	37.6037	28.346	34.6895	41.6706	42.4291	36.4219	37.5707	35.4289	38.5564	1.089	0.122567	0.238294	0.332411
Saci_1286	H		conserved Archaeal protein	1138	960	1001	1393	644	495	1037	1281	964	1379	35.3205	33.118	26.8601	42.2776	23.3736	22.6833	35.0466	34.0763	29.6293	36.3323	32.19	31.5536	0.982	-0.0266145	0.877765	0.911352
Saci_1287	J		2'%2C5' RNA ligase	3318	3070	3831	3307	2797	2255	3177	3970	3405	4166	102.982	105.909	102.798	100.368	101.516	103.335	107.37	105.607	104.655	109.761	102.714	106.146	1.034	0.0475621	0.186668	0.27093
Saci_1288	J		tRNA nucleotidyltransferase	5756	5342	6328	6031	4811	3809	5480	6783	6054	7253	178.651	184.288	169.801	183.041	174.613	174.547	185.203	180.437	186.075	191.094	178.079	183.471	1.03	0.0432347	0.268913	0.367978
Saci_1289	T		conserved Archaeal protein	1354	1188	1482	1461	1091	801	1307	1716	1370	1746	42.0246	40.9835	39.7669	44.3414	39.5973	36.7057	44.1716	45.6478	42.1081	46.0017	41.3427	42.927	1.039	0.0553874	0.426177	0.530932
Saci_1290	S		conserved protein	958	843	1757	1213	1506	1098	832	1220	1411	1520	29.7338	29.0818	47.1461	36.8146	54.6595	50.3157	28.1184	32.4536	43.3682	40.0473	39.4871	38.8606	0.983	-0.0249121	0.905142	0.931236
Saci_1292	S		conserved membrane protein	16514	15695	19799	16028	15527	12778	16086	20141	18724	20161	512.551	541.445	531.272	486.451	563.544	585.551	543.645	535.777	575.497	531.179	527.053	554.33	1.052	0.0727602	0.149014	0.225856
Saci_1293	R		short chain dehydrogenase	2529	2053	2553	2764	1897	1618	2423	3048	2500	3022	78.4934	70.8242	68.5054	83.8876	68.8506	74.1447	81.888	81.0808	76.8395	79.6203	74.1123	78.7147	1.062	0.0871088	0.19597	0.281493
Saci_1294	L		deoxyribonuclease	2948	2668	3309	3275	2518	2304	3035	4005	3320	3767	91.4981	92.0405	88.7914	99.3964	91.3895	105.581	102.571	106.538	102.043	99.2487	92.6232	103.196	1.114	0.15585	0.002952	0.0079808
Saci_1295	S		hypothetical protein	1310	1133	1523	1308	1116	988	1127	1611	1501	1752	40.6589	39.0861	40.8671	39.6979	40.5046	45.275	38.0882	42.8547	46.1344	46.1597	40.1629	43.7024	1.088	0.121794	0.0611458	0.106859
Saci_1296	V		ABC transporter	2722	2590	3350	2694	2456	1833	2539	3135	2848	3212	84.4836	89.3496	89.8915	81.7631	89.1393	83.997	85.8084	83.3951	87.5356	84.6262	86.9254	85.0725	0.979	-0.0310278	0.454088	0.558511
Saci_1297	R		conserved Archaeal membrane protein	916	791	1053	948	762	551	852	1052	931	1074	28.4302	27.2879	28.2555	28.7719	27.6564	25.2495	28.7943	27.9846	28.615	28.2966	28.0804	27.788	0.99	-0.0144367	0.787747	0.847143
Saci_1298	S		conserved Archaeal protein	652	564	515	1006	317	250	604	813	574	757	20.2363	19.4568	13.8191	30.5322	11.5054	11.4562	20.4129	21.6269	17.6424	19.9446	19.11	18.2166	0.956	-0.0653142	0.801538	0.857414
Saci_1299	J	Saci_1299	Saci_1299	76739	58418	165754	119643	152769	114311	145084	107082	138232	101083	2381.77	2015.3	4447.73	3631.17	5544.67	5238.29	4903.28	2848.52	4248.67	2663.22	3604.13	3980.4	1.104	0.143206	0.629653	0.719302
Saci_1300	G	Saci_1300	Saci_1300	30632	26744	110814	68963	131559	99753	113286	57604	110070	59626	950.736	922.613	2973.5	2093.03	4774.87	4571.17	3828.63	1532.34	3383.09	1570.96	2342.95	2977.24	1.271	0.345549	0.487718	0.591842
Saci_1301	S	rpiA	ribose 5-phosphate isomerase	6188	5512	7834	7122	5719	4780	6551	8328	6922	8082	192.059	190.153	210.212	216.153	207.568	219.043	221.398	221.536	212.753	212.935	203.229	217.533	1.07	0.0980447	0.0400469	0.0741919
Saci_1302	J		hypothetical protein	7060	6493	17308	14363	12339	5221	6993	6899	6005	6851	219.124	223.995	464.431	435.918	447.838	239.252	236.336	183.522	184.569	180.502	358.261	204.836	0.571	-0.807369	0.00460269	0.0117984
Saci_1304	E		homocitrate synthase	74107	70127	98128	78756	77448	55859	59870	87176	76840	88327	2300.08	2419.24	2633.1	2390.25	2810.94	2559.73	2023.37	2319	2361.74	2327.14	2510.72	2318.2	0.923	-0.115109	0.127404	0.199069
Saci_1305	S		conserved protein	1369	1342	1563	1265	1305	1334	1250	1689	1704	1725	42.4901	46.2962	41.9404	38.3928	47.3643	61.1304	42.2452	44.9296	52.3738	45.4484	43.2968	49.2255	1.136	0.183964	0.0973699	0.158368
Saci_1306	F		amino acid kinase	3973	3636	4133	3894	3145	2739	3725	4810	4169	4561	123.311	125.434	110.902	118.183	114.146	125.514	125.891	127.952	128.138	120.168	118.395	125.533	1.06	0.0844941	0.0715222	0.122037
Saci_1307	L		conserved Crenarchaeal protein	5135	4468	7458	5460	5604	3817	4847	5248	5325	5696	159.377	154.137	200.123	165.711	203.394	174.914	163.81	139.604	163.668	150.072	176.548	158.413	0.897	-0.156936	0.114329	0.181961
Saci_1308	I		short chain dehydrogenase	2848	2518	2993	2729	2157	2395	2893	3879	3384	4068	88.3943	86.8658	80.312	82.8253	78.2872	109.751	97.7722	103.186	104.01	107.179	83.3369	104.38	1.252	0.324659	3.02427e-05	0.000220623
Saci_1309	J		conserved Archaeal protein	7173	6707	9816	8435	7458	7014	9111	11588	11223	13051	222.631	231.378	263.396	256.003	270.684	321.416	307.917	308.256	344.948	343.853	248.818	325.278	1.307	0.386611	6.05163e-05	0.000366891
Saci_1310	U		signal recognition 54 kDa protein	29352	27250	37411	32154	27183	25876	35311	44885	40643	47555	911.008	940.068	1003.86	975.876	986.593	1185.77	1193.38	1194	1249.2	1252.93	963.481	1215.05	1.261	0.334697	1.82657e-06	2.70941e-05
Saci_1311	J		translation initiation factor 5A	18252	16626	21135	19026	15201	14693	20249	25998	22678	26937	566.494	573.563	567.122	577.44	551.712	673.305	684.338	691.581	697.027	709.706	567.266	691.191	1.218	0.285077	1.06391e-06	1.80702e-05
Saci_1314	L	top6A	DNA topoisomerase VI%2C subunit A	23622	21674	28586	25268	21166	18910	24696	32734	28627	33324	733.164	747.708	767.056	766.885	768.209	866.549	834.629	870.767	879.874	877.983	756.605	865.961	1.145	0.194767	5.10346e-05	0.000319315
Saci_1315	L	top6B	DNA topoisomerase VI subunit B	22349	21493	27532	22954	20905	18461	22834	29979	27905	31598	693.654	741.464	738.774	696.655	758.736	845.973	771.701	797.481	857.683	832.509	725.857	821.069	1.131	0.177817	0.00130852	0.00409488
Saci_1316	O		deoxyhypusine synthase	12052	11222	13710	12005	10072	10091	13630	17739	16235	18815	374.062	387.136	367.884	364.352	365.558	462.419	460.641	471.881	498.996	495.717	371.799	477.931	1.286	0.362339	7.20404e-07	1.40605e-05
Saci_1317	J		universally conserved protein	35811	33025	39366	33578	28101	28627	38316	48920	44885	52109	1111.48	1139.29	1056.32	1019.09	1019.91	1311.83	1294.93	1301.34	1379.58	1372.91	1069.22	1332.12	1.246	0.317172	1.00017e-05	9.76048e-05
Saci_1319	S		conserved protein	675	540	686	648	540	512	618	652	621	686	20.9502	18.6289	18.4076	19.6668	19.599	23.4623	20.886	17.3441	19.0869	18.074	19.4505	19.7707	1.015	0.0209631	0.814927	0.867179
Saci_1320	L		putative ATP-dependent helicase	33095	30845	44867	38431	34448	27538	38551	44900	40157	46522	1027.18	1064.09	1203.93	1166.38	1250.27	1261.93	1302.87	1194.4	1234.26	1225.71	1142.37	1243.83	1.089	0.122748	0.0485348	0.0877967
Saci_1321	L		DNA binding protein alba-1	4487	3715	4139	3823	2866	3218	4376	5820	4710	5730	139.265	128.16	111.063	116.028	104.02	147.465	147.892	154.82	144.766	150.968	119.707	149.182	1.246	0.317613	0.000963887	0.00322504
Saci_1322	L		DNA binding protein alba-2	158274	137035	168858	151551	125249	140167	190513	233878	205308	231602	4912.4	4727.42	4531.02	4599.58	4545.85	6423.14	6438.6	6221.46	6310.31	6101.99	4663.25	6299.1	1.351	0.433806	1.01792e-07	4.11793e-06
Saci_1323	S		conserved Crenarchaeal protein	5735	5367	7171	5669	5475	5134	6104	7165	6730	7252	177.999	185.15	192.422	172.054	198.712	235.265	206.292	190.598	206.852	191.068	185.268	206.015	1.112	0.152701	0.0335521	0.0645232
Saci_1324	S		conserved protein	484	382	525	462	386	342	436	518	500	526	15.0221	13.1782	14.0875	14.0217	14.0097	15.6721	14.7351	13.7795	15.3679	13.8585	14.0638	14.6826	1.043	0.0606641	0.399406	0.507237
Saci_1325	S		conserved protein	1280	1099	1054	1116	812	730	1019	1426	1169	1393	39.7278	37.9132	28.2823	33.8707	29.4711	33.4522	34.4383	37.9335	35.9302	36.7012	33.853	35.6911	1.055	0.0772266	0.433527	0.53913
Saci_1326	L		XPB/RAD25-related helicase	4464	4112	5295	5410	4202	2827	4323	5435	4573	5554	138.551	141.855	142.082	164.194	152.509	129.547	146.101	144.578	140.555	146.331	147.838	141.422	0.957	-0.0636448	0.26964	0.368745
Saci_1327	S		hypothetical protein	320	263	276	360	176	176	259	351	275	361	9.93195	9.07295	7.40599	10.926	6.38783	8.06518	8.7532	9.33706	8.45235	9.51122	8.74495	8.8238	1.01	0.0141536	0.922241	0.941607
Saci_1328	P	cutA	periplasmic divalent cation tolerance protein	2609	2378	2560	2493	1880	1925	2542	3486	2977	3537	80.9764	82.0361	68.6932	75.6627	68.2336	88.2129	85.9098	92.7322	91.5005	93.1889	75.1204	90.3089	1.202	0.265936	0.00107765	0.00351066
Saci_1329	J	gatC	glutamyl-tRNA(Gln) amidotransferase subunit C	4171	3881	4671	4115	3617	3334	4138	5460	4851	5633	129.457	133.886	125.338	124.89	131.277	152.78	139.848	145.243	149.099	148.412	128.97	147.077	1.14	0.189523	0.000312891	0.00135181
Saci_1330	J	gatA	glutamyl-tRNA(Gln) amidotransferase subunit A	22030	20784	25036	22655	19118	16776	22018	29273	26072	29566	683.753	717.005	671.798	687.581	693.878	768.759	744.123	778.7	801.344	778.972	690.803	774.38	1.121	0.164791	0.000357441	0.00150058
Saci_1331	J		conserved protein	46686	43921	54456	46044	38998	36433	49229	62998	54199	62693	1449.01	1515.18	1461.23	1397.44	1415.41	1669.54	1663.75	1675.83	1665.85	1651.77	1447.66	1665.35	1.15	0.202104	4.46549e-05	0.000293956
Saci_1332	H		conserved Archaeal protein	6707	6231	8078	6825	6350	6169	7543	9804	9130	9990	208.167	214.957	216.759	207.139	230.47	282.694	254.924	260.799	280.618	263.205	215.498	268.448	1.246	0.316905	1.52247e-05	0.000136213
Saci_1333	S		conserved Archaeal protein	3633	3406	4369	4214	3420	2909	3699	4781	4114	4896	112.759	117.5	117.235	127.895	124.127	133.305	125.012	127.181	126.447	128.994	119.903	128.188	1.069	0.0962984	0.0410169	0.0757366
Saci_1334	T		conserved Archaeal protein	2095	1824	2202	2167	1697	1550	2091	2704	2233	2649	65.0232	62.9242	59.0869	65.7686	61.5917	71.0286	70.6677	71.9299	68.6331	69.7929	62.8789	70.4104	1.12	0.163217	0.00241297	0.00678658
Saci_1335	R		conserved Archaeal protein	5120	4509	5427	5021	4033	3187	4475	6078	4599	5530	158.911	155.551	145.624	152.388	146.376	146.044	151.238	161.683	141.354	145.698	151.77	149.203	0.983	-0.0244695	0.591587	0.686636
Saci_1336	K	tbp	TATA-binding protein	16254	14869	19996	16389	15094	12669	16115	20571	18481	20635	504.481	512.95	536.558	497.407	547.829	580.556	544.625	547.216	568.028	543.668	519.845	556.818	1.071	0.099088	0.024547	0.0494719
Saci_1337	J		conserved protein	4477	4396	5917	4633	4780	4396	5051	6569	6095	6908	138.954	151.653	158.773	140.612	173.488	201.446	170.704	174.744	187.335	182.004	152.696	183.247	1.2	0.262962	0.00247476	0.00690018
Saci_1338	R		conserved Archaeal protein	6993	6341	9303	7434	7693	7359	8573	10625	10616	10865	217.044	218.751	249.63	225.622	279.213	337.225	289.734	282.639	326.291	286.259	238.052	304.43	1.279	0.354652	0.00103	0.00340528
Saci_1339	S		conserved Archaeal protein	77061	69451	99440	85884	73468	65511	92706	114069	100848	121040	2391.77	2395.92	2668.3	2606.58	2666.48	3002.04	3133.1	3034.38	3099.64	3189.03	2545.81	3091.64	1.214	0.280249	4.17927e-05	0.000282641
Saci_1340	J		hypothetical protein	5537	4936	5838	5404	4219	2765	3034	6447	5450	7130	171.854	170.282	156.653	164.012	153.126	126.706	102.537	171.499	167.51	187.853	163.185	151.221	0.927	-0.108674	0.45806	0.562774
Saci_1341	K	tfb2	transcription initiation factor B	20333	19360	22585	17385	16751	11499	11978	23855	22158	26082	631.082	667.88	606.03	527.636	607.969	526.941	404.81	634.574	681.044	687.179	608.119	586.91	0.965	-0.0509885	0.707531	0.780494
Saci_1342	K		conserved Crenarchaeal protein	9949	9637	13950	10888	10869	8098	9653	12953	12267	13794	308.791	332.457	374.324	330.451	394.485	371.09	326.234	344.567	377.036	363.429	348.102	356.471	1.024	0.0342627	0.629809	0.719302
Saci_1343	J	trm1	N(2)%2CN(2)-dimethylguanosine tRNA methyltransferase	2744	2367	2903	2860	2206	2192	2763	3753	3398	3764	85.1665	81.6566	77.897	86.8012	80.0656	100.448	93.3787	99.8347	104.44	99.1697	82.3174	99.4543	1.208	0.272843	8.08262e-05	0.000464698
Saci_1344	K		conserved Archaeal HTH-domain protein	22032	20574	27184	23751	21498	19352	23165	28999	26538	29677	683.815	709.76	729.436	720.844	780.259	886.803	782.888	771.411	815.667	781.896	724.823	807.733	1.114	0.156194	0.00837837	0.0198529
Saci_1345	S		conserved Crenarchaeal protein	4216	3944	4862	4369	3755	2994	4178	5158	4806	5525	130.853	136.06	130.463	132.599	136.286	137.2	141.2	137.21	147.716	145.567	133.252	141.778	1.064	0.0896595	0.0262354	0.0521195
Saci_1346	J		fribrillarin-like pre-rRNA processing protein	18538	18419	22777	18932	17539	16068	19071	22933	22180	25208	575.37	635.417	611.182	574.587	636.569	736.315	644.526	610.048	681.72	664.152	606.625	667.352	1.1	0.137575	0.0271848	0.0536701
Saci_1347	J		NOP56/58-like protein	46443	43804	55318	46284	40852	35876	47542	58818	52271	62412	1441.47	1511.15	1484.36	1404.72	1482.7	1644.01	1606.74	1564.64	1606.59	1644.36	1464.88	1613.27	1.101	0.1392	0.00120993	0.00384035
Saci_1348	J		30S ribosomal protein S30E	19091	15645	22528	18347	14215	14655	19499	26464	22056	26734	592.534	539.72	604.5	556.832	515.926	671.564	658.991	703.977	677.909	704.358	561.903	683.36	1.216	0.282302	9.26077e-05	0.000517719
Saci_1349	J	gatD	glutamyl-tRNA(Gln) amidotransferase subunit D	15067	14122	15995	13930	11641	10517	14568	19323	16021	18874	467.64	487.18	429.198	422.776	422.504	481.94	492.342	514.017	492.418	497.271	445.86	495.598	1.112	0.152639	0.0073196	0.0176448
Saci_1350	J		glutamyl-tRNA(Gln) amidotransferase subunit E	36705	34189	38279	33863	28086	25405	34038	45051	38921	45280	1139.23	1179.45	1027.15	1027.74	1019.37	1164.18	1150.35	1198.42	1196.27	1192.99	1078.59	1180.44	1.094	0.130201	0.0180616	0.0378053
Saci_1351	S		conserved protein	3388	3051	3672	3530	2943	2574	3326	4283	3831	4340	105.155	105.253	98.5318	107.136	106.815	117.953	112.406	113.933	117.749	114.345	104.578	115.277	1.102	0.140537	0.00257641	0.00713888
Saci_1352	S		conserved Archaeal protein	6693	5797	8358	7531	6555	4799	6157	7757	6921	8220	207.733	199.984	224.273	228.566	237.91	219.914	208.083	206.346	212.723	216.571	219.693	212.727	0.968	-0.0465662	0.363289	0.469407
Saci_1353	F	nrd	ribonucleotide reductase	73214	65820	90508	72673	68083	47146	67143	76986	76823	89714	2272.37	2270.65	2428.63	2205.63	2471.04	2160.46	2269.17	2047.93	2361.22	2363.68	2329.66	2240.49	0.962	-0.0562989	0.288823	0.391136
Saci_1354	S		conserved protein	857	791	1313	1314	1318	972	1550	3768	3129	3857	26.599	27.2879	35.2321	39.88	47.8361	44.5418	52.384	100.234	96.1723	101.62	35.367	78.9904	2.239	1.16261	0.000994906	0.00330398
Saci_1355	G	pgk	phosphoglycerate kinase	23995	21706	29948	26113	22802	18388	24263	28050	24331	27888	744.741	748.812	803.603	792.531	827.587	842.628	819.996	746.167	747.833	734.762	783.455	778.277	0.993	-0.00964138	0.850409	0.891695
Saci_1356	G		glyceraldehyde-3-phosphate dehydrogenase	37569	34668	44164	38676	33031	28163	37586	47347	41153	46655	1166.04	1195.97	1185.07	1173.82	1198.84	1290.57	1270.26	1259.49	1264.87	1229.21	1183.95	1262.88	1.067	0.0931028	0.00684039	0.0166706
Saci_1357	L		conserved Archaeal protein	9043	7971	10539	9447	8169	7028	9059	11255	10306	11403	280.671	274.983	282.796	286.717	296.49	322.057	306.159	299.398	316.763	300.433	284.331	308.962	1.087	0.119771	0.00554923	0.013811
Saci_1358	E	glyA	serine hydroxymethyltransferase	32982	31036	40065	32193	32163	25265	31264	38453	34785	39029	1023.67	1070.68	1075.08	977.059	1167.34	1157.77	1056.6	1022.9	1069.15	1028.29	1062.77	1066.94	1.004	0.00562725	0.916361	0.938722
Saci_1359	I		3-hydroxy-3-methylglutaryl-coenzyme A reductase	31238	33345	52042	34967	29249	18837	39867	29201	28408	35274	969.544	1150.33	1396.46	1061.25	1061.58	863.204	1347.35	776.785	873.143	929.36	1127.83	957.968	0.849	-0.235558	0.136755	0.211012
Saci_1360	I		conserved Archaeal protein	11568	12948	20859	12633	11737	7569	14782	10047	10793	12970	359.04	446.679	559.716	383.412	425.988	346.849	499.575	267.263	331.732	341.719	434.967	357.427	0.822	-0.283544	0.108353	0.173817
Saci_1361	I	acaB1	acetyl-CoA acetyltransferases	47783	52626	85528	52061	47424	30279	61697	41013	42420	51866	1483.06	1815.49	2295	1580.05	1721.23	1387.53	2085.12	1091	1303.81	1366.51	1778.97	1446.79	0.813	-0.298241	0.103775	0.167467
Saci_1362	I		DNA/RNA binding protein Alba	48365	51613	85532	50893	46774	31731	63358	41003	43376	52645	1501.12	1780.54	2295.1	1544.61	1697.64	1454.07	2141.26	1090.73	1333.2	1387.03	1763.8	1481.26	0.84	-0.251939	0.170612	0.25191
Saci_1363	E	sph1	S-adenosylmethionine decarboxylase proenzyme 1	18290	17039	21097	16847	15329	14074	20706	23119	20689	23123	567.673	587.81	566.102	511.307	556.358	644.94	699.783	614.996	635.893	609.219	557.85	640.966	1.149	0.20034	0.00181741	0.00538447
Saci_1364	S		conserved protein	2420	2262	2393	1743	1753	1686	2182	2869	2606	2777	75.1104	78.0343	64.2121	52.9001	63.6242	77.2608	73.7432	76.3192	80.0975	73.1653	66.7762	76.1172	1.14	0.189018	0.0663034	0.114716
Saci_1366	S		conserved protein	4215	3612	4479	4387	3482	2896	4247	5389	4819	5546	130.822	124.607	120.186	133.146	126.377	132.709	143.532	143.354	148.116	146.12	127.028	142.766	1.124	0.168804	0.00212169	0.00615483
Saci_1367	L	ogg	N-glycosylase/DNA lyase	1477	1282	1400	1470	960	1059	1538	3083	2444	2644	45.8422	44.2263	37.5666	44.6146	34.8427	48.5286	51.9785	82.0118	75.1183	69.6612	41.4185	65.4597	1.582	0.662092	0.0009883	0.00328991
Saci_1368	H		D-isomer specific 2-hydroxyacid dehydrogenase	49106	45634	51584	44847	36080	36426	44588	53588	46134	52834	1524.12	1574.28	1384.17	1361.11	1309.51	1669.22	1506.9	1425.51	1417.97	1392.01	1430.64	1482.32	1.036	0.0511539	0.447576	0.55264
Saci_1369	E	sgaA	serine-glyoxylate aminotransferase	35380	33226	39472	33398	28444	28392	33210	38573	35149	39422	1098.1	1146.23	1059.16	1013.63	1032.36	1301.06	1122.37	1026.09	1080.33	1038.65	1069.9	1113.7	1.041	0.0578032	0.394605	0.502573
Saci_1370	K	rpoK	DNA-directed RNA polymerase subunit K	4252	3665	4152	3582	2895	3322	4138	5334	4452	5169	131.971	126.435	111.412	108.714	105.073	152.23	139.848	141.891	136.836	136.187	116.721	141.399	1.211	0.276407	0.00160795	0.00487423
Saci_1371	L	top1	DNA topoisomerase I family A	7571	7022	7257	6566	5440	5707	7351	9450	7886	9013	234.984	242.244	194.729	199.278	197.442	261.523	248.435	251.382	242.383	237.464	213.736	248.238	1.161	0.215834	0.00816929	0.0194403
Saci_1372	D		AAA family ATPase	71583	65925	99082	80988	76022	59022	72448	87957	86329	102604	2221.75	2274.28	2658.7	2457.99	2759.18	2704.68	2448.46	2339.77	2653.39	2703.3	2474.38	2569.92	1.039	0.0546488	0.44294	0.547828
Saci_1373	D		conserved Archaeal protein	56998	54843	84554	66956	65403	50685	57483	71360	71171	84274	1769.07	1891.97	2268.86	2032.12	2373.77	2322.64	1942.7	1898.27	2187.5	2220.36	2067.16	2114.29	1.023	0.0325082	0.717432	0.789459
Saci_1374	D		conserved Archaeal protein	63873	61728	93308	78400	71486	49925	54505	76293	69830	85908	1982.45	2129.49	2503.76	2379.44	2594.55	2287.81	1842.06	2029.49	2146.28	2263.41	2317.94	2113.81	0.912	-0.133006	0.139064	0.213538
Saci_1376	S		conserved protein	3293	2939	4316	3714	2967	2445	2984	4285	3742	4642	102.206	101.389	115.812	112.72	107.686	112.042	100.848	113.987	115.013	122.302	107.963	112.838	1.045	0.0637921	0.293189	0.395099
Saci_1377	G	eno	enolase	13141	12544	14796	12418	11070	10299	12771	16652	15321	17125	407.862	432.742	397.025	376.887	401.78	471.951	431.61	442.965	470.903	451.19	403.259	453.724	1.125	0.170091	0.00239051	0.00673278
Saci_1378	S		conserved membrane protein	93	84	95	95	63	59	87	125	113	108	2.88647	2.89783	2.54916	2.88326	2.28655	2.70367	2.94026	3.32516	3.47315	2.84546	2.70065	3.05754	1.134	0.181985	0.190343	0.275008
Saci_1379	S		conserved protein	7687	7140	8288	7050	5996	4946	6656	8956	7757	9096	238.584	246.315	222.394	213.968	217.622	226.65	224.947	238.241	238.418	239.651	227.777	233.581	1.026	0.0364545	0.440868	0.54595
Saci_1380	U		conserved Archaeal protein	3873	3604	3781	3596	2854	2338	3254	4386	3622	4383	120.208	124.331	101.457	109.139	103.584	107.139	109.973	116.673	111.325	115.478	111.744	112.118	1.004	0.00521666	0.932814	0.949456
Saci_1381	E	gcvP	glycine dehydrogenase	9397	8561	9639	8345	6861	5786	8084	10937	9259	11146	291.658	295.337	258.646	253.271	249.016	265.143	273.208	290.939	284.583	293.662	269.586	281.507	1.044	0.0626128	0.294689	0.396422
Saci_1382	E		glycine dehydrogenase subunit 1	9604	9017	9938	8426	7211	5993	8131	11348	9807	11382	298.083	311.068	266.669	255.73	261.72	274.629	274.796	301.872	301.426	299.88	278.654	290.521	1.043	0.0603706	0.342517	0.446717
Saci_1383	E	gcsT	aminomethyltransferase	6889	6295	7405	6441	5451	4765	6002	8291	7280	8644	213.816	217.164	198.701	195.485	197.841	218.356	202.844	220.551	223.757	227.742	204.601	218.65	1.069	0.0959171	0.0545006	0.0969476
Saci_1384	E	gcvH	glycine cleavage system H protein	5742	5268	6899	5690	4908	4569	5756	7207	6717	7808	178.216	181.735	185.123	172.692	178.133	209.374	194.531	191.716	206.452	205.716	179.18	201.558	1.125	0.169657	0.000740246	0.00265218
Saci_1385	S		conserved Archaeal protein	9010	8896	10376	8722	7846	6851	8821	10946	10339	11721	279.646	306.894	278.422	264.713	284.767	313.946	298.116	291.178	317.778	308.812	282.888	305.966	1.082	0.113137	0.0259798	0.0518432
Saci_1386	S		conserved protein	5950	5588	6705	6554	4676	3868	5545	7467	6385	8011	184.672	192.774	179.917	198.914	169.713	177.251	187.4	198.632	196.248	211.065	185.198	194.119	1.048	0.0681772	0.247303	0.342809
Saci_1387	P		conserved Archaeal protein	18297	17566	20910	19994	15469	10567	14116	16984	14082	17206	567.89	605.991	561.084	606.819	561.439	484.232	477.066	451.797	432.822	453.324	580.645	459.848	0.792	-0.336567	7.07443e-06	7.50147e-05
Saci_1388	R		ABC transporter	35541	33066	42442	38067	33202	31455	38247	48134	43973	49407	1103.1	1140.71	1138.86	1155.34	1205.05	1441.42	1292.6	1280.43	1351.55	1301.72	1148.61	1333.54	1.161	0.21535	0.000279253	0.00123773
Saci_1389	R		universally conserved protein	42325	41090	56352	54101	44224	29263	35371	42877	41324	45394	1313.66	1417.52	1512.11	1641.97	1605.09	1340.97	1195.4	1140.58	1270.13	1195.99	1498.07	1228.62	0.82	-0.28611	0.00122239	0.00387439
Saci_1390	R		universally conserved protein	19051	18614	24975	22499	19284	12733	15793	20358	18945	20999	591.292	642.144	670.161	682.846	699.903	583.488	533.742	541.549	582.29	553.258	657.269	558.866	0.85	-0.234016	0.000661331	0.00243217
Saci_1391	S		conserved protein	314	224	516	513	336	221	277	400	349	466	9.74573	7.72754	13.846	15.5696	12.1949	10.1273	9.36153	10.6405	10.7268	12.2776	11.8168	10.6268	0.899	-0.153129	0.394476	0.502573
Saci_1393	C	adh	alcohol dehydrogenase	21987	20920	22360	19335	16319	14383	19057	28003	23727	27710	682.418	721.697	599.992	586.818	592.29	659.1	644.053	744.917	729.269	730.072	636.643	701.482	1.102	0.140016	0.0676154	0.116624
Saci_1396	J	argS	arginyl-tRNA synthetase	12189	11173	11735	10694	8983	7917	10659	14217	12173	14119	378.314	385.445	314.889	324.563	326.033	362.796	360.233	378.191	374.147	371.992	345.849	369.472	1.068	0.0954204	0.137509	0.211771
Saci_1397	S		hypothetical protein	4691	4326	7051	5506	4758	4443	5164	6976	6365	7417	145.596	149.238	189.202	167.107	172.689	203.6	174.523	185.571	195.633	195.415	164.766	190.948	1.159	0.212462	0.0139574	0.0304464
Saci_1398	S		conserved protein	6260	5775	8723	7264	6680	5980	7213	8835	8399	9571	194.294	199.226	234.067	220.463	242.447	274.033	243.772	235.023	258.15	252.166	218.099	252.629	1.158	0.211812	0.0094743	0.0218676
Saci_1399	S		conserved protein	13432	11254	16523	13320	12126	11097	12899	16597	14803	16825	416.894	388.24	443.366	404.263	440.107	508.519	435.936	441.502	454.982	443.286	418.574	456.845	1.091	0.126066	0.0378133	0.0709399
Saci_1400	S		conserved protein	4089	3760	4874	4282	3653	2170	2705	3789	2979	3737	126.912	129.712	130.785	129.959	132.584	99.44	91.4186	100.792	91.562	98.4583	129.99	96.3342	0.741	-0.432263	3.08691e-07	8.27514e-06
Saci_1401	O	thsA	thermosome alpha subunit	200266	198953	331240	244823	220574	175283	304572	270901	244224	276391	6215.72	6863.47	8888.26	7430.39	8005.62	8032.33	10293.4	7206.32	7506.42	7282.04	7480.69	8064.09	1.078	0.108332	0.374926	0.481367
Saci_1402	S		conserved protein	777	767	824	799	704	556	763	895	852	936	24.116	26.4599	22.1106	24.2497	25.5513	25.4786	25.7865	23.8082	26.1869	24.6607	24.4975	25.1842	1.028	0.0401075	0.526719	0.627718
Saci_1403	S		conserved Crenarchaeal protein	6044	5561	7632	6718	5871	5556	6825	8772	8308	9175	187.59	191.843	204.792	203.892	213.085	254.603	230.659	233.347	255.353	241.733	200.24	243.139	1.214	0.279947	8.8693e-05	0.000498338
Saci_1404	S		conserved protein	9093	8643	11208	9011	8167	8015	9385	11811	10698	12190	282.223	298.166	300.748	273.484	296.417	367.287	317.177	314.188	328.812	321.168	290.207	329.726	1.136	0.183983	0.00326759	0.00871749
Saci_1405	L		conserved Archaeal protein	2155	1797	2631	2354	1782	1496	2647	2929	2579	3390	66.8855	61.9928	70.5984	71.444	64.6768	68.5541	89.4584	77.9152	79.2677	89.3159	67.1195	80.9022	1.206	0.269861	0.0045221	0.0116455
Saci_1406	S		conserved Archaeal protein	2318	2102	2504	2502	1860	1716	2301	2934	2575	3035	71.9446	72.5146	67.1906	75.9358	67.5077	78.6355	77.7649	78.0482	79.1447	79.9628	71.0187	78.7112	1.108	0.148389	0.00567909	0.0141027
Saci_1407	J		conserved Archaeal protein	3509	3087	3859	3310	2885	2486	3073	4052	3558	3995	108.91	106.495	103.55	100.459	104.71	113.921	103.856	107.789	109.358	105.256	104.825	108.036	1.03	0.0433375	0.289001	0.391136
Saci_1408	G	argF	ornithine carbamoyltransferase	6614	5776	6968	6467	4828	3928	5874	7525	6376	7809	205.281	199.26	186.974	196.274	175.23	180	198.519	200.175	195.972	205.743	192.604	196.082	1.018	0.0260474	0.618385	0.710329
Saci_1409	L		conserved Archaeal protein	6367	6054	7764	6375	5918	5162	6522	8713	7926	8971	197.615	208.85	208.334	193.482	214.791	236.548	220.418	231.777	243.612	236.358	204.614	233.743	1.142	0.192065	0.000613158	0.00232415
Saci_1410	R		conserved Archaeal protein	6136	5907	7622	6146	5558	4784	6589	8469	7722	8788	190.445	203.779	204.523	186.531	201.725	219.226	222.683	225.287	237.342	231.536	197.401	227.215	1.151	0.203048	0.000291847	0.00127431
Saci_1411	E	asd	aspartate-semialdehyde dehydrogenase	42594	39601	50281	42081	37019	32447	45018	56715	50965	58198	1322	1366.15	1349.2	1277.16	1343.59	1486.88	1521.43	1508.69	1566.45	1533.34	1331.62	1523.36	1.144	0.194081	6.58283e-05	0.000392676
Saci_1412	E		aspartokinase	36265	34152	44549	35700	33285	29405	40005	47633	44984	51500	1125.57	1178.17	1195.4	1083.5	1208.06	1347.48	1352.01	1267.1	1382.62	1356.86	1158.14	1341.22	1.158	0.211731	0.000262207	0.00118339
Saci_1413	E		threonine synthase	28963	26940	35003	29373	26165	22172	31165	36335	33871	38601	898.935	929.374	939.246	891.472	949.645	1016.03	1053.26	966.559	1041.05	1017.02	921.734	1018.78	1.105	0.144419	0.00161739	0.00489619
Saci_1414	H	ubiD	3-octaprenyl-4-hydroxybenzoate carboxy-lyase	3055	2766	2914	3126	2246	1970	2819	3546	3044	3643	94.8191	95.4213	78.1922	94.8743	81.5174	90.2751	95.2713	94.3282	93.5598	95.9817	88.9648	93.8832	1.055	0.0779062	0.237448	0.331652
Saci_1415	S		conserved protein	1036	786	1064	1028	802	736	946	1028	938	1032	32.1547	27.1154	28.5506	31.1999	29.1082	33.7271	31.9711	27.3461	28.8302	27.19	29.6257	29.8129	1.005	0.00730198	0.926237	0.944057
Saci_1416	D		conserved Archaeal protein	62647	59624	85574	72003	66779	48640	59335	72719	73107	84467	1944.4	2056.9	2296.23	2185.3	2423.71	2228.92	2005.29	1934.42	2247	2225.44	2181.31	2128.22	0.976	-0.0355558	0.605291	0.699534
Saci_1417	G		phosphoenolpyruvate synthase	57096	54407	55011	47958	38471	22812	36556	51530	42250	49072	1772.11	1876.93	1476.13	1455.53	1396.29	1045.36	1235.45	1370.77	1298.59	1292.89	1595.4	1248.61	0.783	-0.353507	0.00382025	0.00997658
Saci_1418	S		hypothetical protein	2391	2136	2294	2065	1647	1696	2257	3220	2824	3298	74.2103	73.6876	61.5556	62.6729	59.777	77.719	76.2779	85.6562	86.7979	86.892	66.3807	82.6686	1.246	0.317089	0.00137542	0.00428014
Saci_1419	I		inositol-1-phosphate synthase	17731	15837	18600	15612	13512	12789	17697	23748	20703	23671	550.323	546.344	499.099	473.825	490.411	586.055	598.09	631.728	636.323	623.657	512	615.171	1.202	0.264904	0.000224388	0.00104231
Saci_1420	C		acylphosphatase	2542	2268	2764	2940	1907	1986	2853	3987	3032	3664	78.8969	78.2413	74.1672	89.2292	69.2136	91.0083	96.4204	106.059	93.191	96.535	77.9496	96.6428	1.24	0.310302	0.000851677	0.00294252
Saci_1421	E	trpB1	tryptophan synthase beta chain 1	45453	41778	55288	46473	42865	35495	46018	51398	47871	52610	1410.74	1441.25	1483.56	1410.46	1555.76	1626.55	1555.23	1367.25	1471.35	1386.11	1460.35	1481.3	1.014	0.0205044	0.708355	0.781015
Saci_1422	E		tryptophan synthase alpha chain	19595	18776	23683	20329	18491	14755	19056	21941	20526	23475	608.177	647.733	635.493	616.986	671.121	676.146	644.019	583.659	630.883	618.493	635.902	630.64	0.992	-0.0120486	0.793064	0.850394
Saci_1423	E	trpD	anthranilate phosphoribosyltransferase	18479	17442	22056	19420	17365	13474	17925	20994	19374	22638	573.539	601.713	591.835	589.398	630.254	617.445	605.796	558.468	595.476	596.441	597.348	594.725	0.996	-0.00637703	0.870454	0.905875
Saci_1424	E	trpF	anthranilate isomerase	8475	8159	10052	8833	7931	5783	8209	9760	9012	10381	263.041	281.469	269.728	268.082	287.852	265.005	277.432	259.629	276.991	273.507	274.034	270.513	0.987	-0.0185855	0.621414	0.713072
Saci_1425	E	trpE	anthranilate synthase component I	10844	10175	13103	11633	10717	8078	10648	12634	11999	13596	336.569	351.016	351.597	353.062	388.968	370.174	359.861	336.081	368.799	358.212	356.242	358.625	1.007	0.00959165	0.833486	0.881001
Saci_1426	E	trpGD	anthranilate synthase component II	3584	3249	4169	3748	3294	2684	3472	4346	4063	4831	111.238	112.084	111.868	113.752	119.554	122.994	117.34	115.609	124.88	127.282	113.699	121.621	1.07	0.0972319	0.0324252	0.062464
Saci_1427	E	trpC	indole-3-glycerol phosphate synthase	9430	8469	9570	8912	6955	6275	8921	11712	9520	11484	292.682	292.163	256.795	270.48	252.428	287.551	301.495	311.555	292.605	302.568	272.909	299.155	1.096	0.132577	0.0209617	0.0431052
Saci_1428	E	aspB	aspartate aminotransferase	15632	14707	15528	13500	11219	11749	15151	21034	17905	20308	485.176	507.361	416.667	409.726	407.188	538.397	512.045	559.532	550.325	535.052	445.224	539.07	1.211	0.275987	0.00156372	0.00476462
Saci_1430	J	valS	valyl-tRNA synthetase	28459	25903	31944	27562	24068	20282	27405	34804	30365	35269	883.292	893.6	857.163	836.508	873.536	929.421	926.183	925.832	933.293	929.228	868.82	928.791	1.069	0.0963048	0.0072916	0.0176154
Saci_1431	R		conserved Archaeal protein	2194	2120	2297	2340	1780	1286	1743	2422	2057	2402	68.0959	73.1356	61.6361	71.0191	64.6042	58.9308	58.9067	64.4284	63.2236	63.2852	67.6982	61.7549	0.913	-0.132002	0.03724	0.0703985
Saci_1432	S		conserved protein	752	686	721	899	555	440	665	776	742	877	23.3401	23.6656	19.3468	27.2847	20.1434	20.163	22.4744	20.6426	22.806	23.1062	22.7561	21.8384	0.96	-0.0586368	0.550983	0.648301
Saci_1433	S		hypothetical protein	406	281	342	392	254	248	307	369	329	388	12.6012	9.69392	9.17699	11.8972	9.2188	11.3646	10.3754	9.81588	10.1121	10.2226	10.5176	10.3781	0.985	-0.0213929	0.84871	0.891586
Saci_1434	S		conserved protein	1996	1873	2323	1935	1667	1577	2168	2904	2210	2673	61.9505	64.6146	62.3337	58.7274	60.5029	72.2659	73.27	77.2502	67.9261	70.4252	61.6258	72.2275	1.172	0.229063	0.000452645	0.00181793
Saci_1435	S		conserved protein	3823	3396	4656	3669	3266	3445	4302	5877	5100	5446	118.656	117.155	124.936	111.354	118.538	157.867	145.391	156.336	156.753	143.485	118.128	151.966	1.286	0.363206	4.57811e-06	5.53603e-05
Saci_1439	G		amylase	9351	8766	10590	9738	8122	6157	8268	9804	8856	10353	290.23	302.409	284.165	295.549	294.784	282.144	279.426	260.799	272.196	272.769	293.427	273.467	0.932	-0.101702	0.0106988	0.0241429
Saci_1440	G	treZ	maltooligosyl trehalose trehalohydrolase	6982	6343	6947	6587	5156	3528	5217	6078	5175	6256	216.703	218.82	186.411	199.916	187.134	161.67	176.314	161.683	159.058	164.826	201.797	164.71	0.816	-0.292927	0.000232856	0.00107505
Saci_1442	S		hypothetical protein	229	186	166	358	103	74	177	225	166	220	7.10755	6.41661	4.45433	10.8653	3.73833	3.39104	5.98192	5.98529	5.10214	5.79631	6.51643	5.25134	0.81	-0.303817	0.29335	0.395099
Saci_1443	S		membrane protein	1991	1707	2194	1913	1544	958	1469	1520	1292	1425	61.7953	58.888	58.8722	58.0597	56.0387	43.9003	49.6465	40.434	39.7107	37.5443	58.7308	42.2471	0.719	-0.476201	4.0995e-05	0.000280334
Saci_1445	S		hypothetical protein	112	78	69	131	43	24	84	105	74	109	3.47618	2.69084	1.8515	3.97586	1.56066	1.0998	2.83888	2.79314	2.27445	2.87181	2.71101	2.37561	0.888	-0.170802	0.586303	0.6822
Saci_1446	S		hypothetical protein	19	40	21	66	26	10	36	30	31	44	0.589709	1.37992	0.563499	2.0031	0.943657	0.458249	1.21666	0.798039	0.95281	1.15926	1.09598	0.917004	0.857	-0.222225	0.578936	0.675122
Saci_1447	R		conserved Archaeal protein	7016	6404	10113	8824	7753	6339	8411	10183	9032	10270	217.758	220.925	271.365	267.809	281.391	290.484	284.259	270.881	277.606	270.582	251.85	278.763	1.107	0.146323	0.0725023	0.123331
Saci_1448	S		hypothetical protein	2881	2530	4308	4077	3198	2556	3660	4237	3632	4508	89.4186	87.2798	115.598	123.737	116.07	117.128	123.694	112.71	111.632	118.772	106.421	116.787	1.097	0.133842	0.193949	0.278951
Saci_1449	S		hypothetical protein	11404	10681	14341	12365	11040	5063	7288	9372	8071	9735	353.95	368.472	384.816	375.278	400.691	232.011	246.306	249.307	248.069	256.487	376.642	246.436	0.654	-0.61179	1.44785e-08	1.03918e-06
Saci_1452	S		conserved protein	2511	2133	3561	3633	2674	2052	2896	3703	2677	3402	77.9348	73.5841	95.5533	110.262	97.0515	94.0327	97.8736	98.5047	82.2798	89.6321	90.8771	92.4646	1.017	0.0246912	0.819141	0.869971
Saci_1454	S		conserved Archaeal protein	2331	2017	2195	2205	1465	1381	2245	2837	2231	2777	72.348	69.5823	58.8991	66.9219	53.1714	63.2842	75.8723	75.4679	68.5716	73.1653	64.1845	71.2723	1.111	0.151613	0.110802	0.1766
Saci_1455	J	alaRS	alanyl-tRNA synthetase	27853	25646	29367	26287	22037	20592	27414	34900	30255	34675	864.483	884.734	788.013	797.812	799.822	943.626	926.487	928.386	929.912	913.578	826.973	928.398	1.123	0.166903	0.00140934	0.00437347
Saci_1456	J		50S ribosomal protein L12P	51385	45453	59480	51426	43828	44486	56627	75274	68598	79100	1594.85	1568.03	1596.04	1560.78	1590.71	2038.57	1913.77	2002.39	2108.42	2084.04	1582.09	2029.44	1.283	0.359252	4.08246e-07	9.76718e-06
Saci_1457	J		50S ribosomal protein L10P	81323	76783	95371	77031	71005	70223	89694	112335	104249	115670	2524.05	2648.85	2559.12	2337.9	2577.09	3217.96	3031.31	2988.26	3204.18	3047.54	2529.4	3097.85	1.225	0.292467	2.15337e-05	0.000174227
Saci_1458	J		50S ribosomal protein L1P	55639	50703	62921	52177	45837	45196	59030	75515	66819	77491	1726.89	1749.15	1688.38	1583.57	1663.63	2071.1	1994.99	2008.8	2053.74	2041.65	1682.32	2034.05	1.209	0.2739	7.31768e-06	7.62991e-05
Saci_1459	J		50S ribosomal protein L11P	37952	35243	41841	35883	30987	30648	40827	51864	46011	52500	1177.93	1215.81	1122.73	1089.05	1124.66	1404.44	1379.79	1379.65	1414.19	1383.21	1146.04	1392.26	1.215	0.280775	7.77587e-06	8.00987e-05
Saci_1460	K	nusG	NusG	10378	9935	11812	9383	9481	8503	10594	12462	12018	13061	322.106	342.737	316.955	284.775	344.108	389.649	358.036	331.506	369.383	344.117	322.136	358.538	1.113	0.154355	0.026054	0.0519446
Saci_1461	U	secE	preprotein translocase SecE subunit	1475	1362	1728	1469	1577	1436	1560	1870	1877	2105	45.7801	46.9862	46.3679	44.5842	57.2364	65.8046	52.722	49.7445	57.6911	55.4602	48.191	56.2845	1.167	0.223349	0.0282762	0.0553825
Saci_1462			signal recognition particle	6741	6575	7993	6500	6631	5943	7425	9300	9397	9915	209.223	226.824	214.478	197.275	240.669	272.337	250.936	247.392	288.824	261.229	217.694	264.144	1.213	0.279071	0.000749983	0.00267851
Saci_1463	O		conserved Crenarchaeal protein	30937	28576	34836	27114	25514	23996	31639	41133	38098	42677	960.202	985.813	934.764	822.911	926.017	1099.61	1069.28	1094.19	1170.97	1124.41	925.942	1111.69	1.201	0.26378	0.000239889	0.00109956
Saci_1464	J		50S ribosomal protein LX	13231	11917	14364	12507	10183	10436	14373	19278	16160	19896	410.655	411.112	385.433	379.588	369.587	478.229	485.752	512.82	496.691	524.198	391.275	499.538	1.277	0.352478	4.69271e-06	5.64393e-05
Saci_1465	J	eif6	translation initiation factor 6	14986	14121	18113	14985	13220	13281	17047	21738	19266	22089	465.126	487.145	486.031	454.796	479.813	608.601	576.123	578.259	592.156	581.976	474.582	587.423	1.238	0.307711	1.54299e-06	2.45225e-05
Saci_1466	J		50S ribosomal protein L31E	41890	39259	52507	43683	38100	32650	43236	53791	48727	59042	1300.15	1354.35	1408.94	1325.78	1382.82	1496.18	1461.21	1430.91	1497.66	1555.57	1354.41	1488.31	1.099	0.136009	0.00282674	0.00772665
Saci_1467	J		conserved 50S ribosomal protein L39e	5543	5137	7086	5544	5055	4467	5766	7396	6447	7839	172.04	177.216	190.141	168.261	183.469	204.7	194.869	196.743	198.154	206.533	178.225	200.2	1.123	0.16768	0.00152848	0.00467794
Saci_1468	R		hypothetical programmed cell death protein 5	19989	19382	27756	21275	20103	18701	23611	28291	26868	29604	620.405	668.639	744.785	645.697	729.628	856.971	797.961	752.578	825.81	779.973	681.831	802.659	1.177	0.235312	0.0017835	0.00529811
Saci_1469	J		30S ribosomal protein S19E	30522	27938	35452	30272	25908	25045	33059	40013	34745	40147	947.322	963.803	951.294	918.757	940.318	1147.68	1117.27	1064.4	1067.92	1057.75	944.299	1091	1.155	0.208308	7.02389e-05	0.00041454
Saci_1470	H		quinolinate phosphoribosyl transferase	13997	12797	13927	12678	10616	10295	13710	18980	16733	18458	434.43	441.47	373.707	384.778	385.302	471.767	463.345	504.893	514.302	486.311	403.937	488.124	1.208	0.273205	0.000459456	0.00183535
Saci_1471	P		conserved Archaeal protein	31874	30298	37366	30234	29228	21787	28286	35102	31079	35232	989.284	1045.22	1002.65	917.604	1060.82	998.387	955.958	933.759	955.238	928.253	1003.11	954.319	0.951	-0.071957	0.124518	0.195107
Saci_1472	S		conserved protein	5945	5803	5770	5133	4424	4031	4905	6904	6060	6815	184.517	200.191	154.828	155.787	160.567	184.72	165.77	183.655	186.259	179.554	171.178	179.992	1.052	0.0725681	0.347011	0.451902
Saci_1473	S		conserved protein	1097	987	1088	1173	781	598	850	1302	1069	1194	34.048	34.0495	29.1946	35.6006	28.346	27.4033	28.7267	34.6349	32.8566	31.4582	32.2477	31.0159	0.963	-0.0548494	0.54002	0.639119
Saci_1474	R		conserved protein	727	637	620	709	419	371	556	782	638	795	22.5641	21.9752	16.6366	21.5182	15.2074	17.001	18.7907	20.8022	19.6094	20.9458	19.5803	19.4298	0.993	-0.00942373	0.938322	0.952883
Saci_1475	E	cysM	cysteine synthase B	10607	9047	12412	11780	9344	7956	10972	14930	12673	15511	329.213	312.103	333.055	357.524	339.136	364.583	370.811	397.158	389.515	408.666	334.206	386.147	1.155	0.208514	0.000799594	0.00282028
Saci_1476	S		conserved protein	1389	1162	1555	1233	911	1018	1698	2485	1690	2276	43.1109	40.0866	41.7258	37.4216	33.0643	46.6497	57.3858	66.1043	51.9435	59.9655	39.0818	56.4098	1.444	0.530192	0.000252815	0.00114632
Saci_1477	T		conserved protein	2156	1895	2396	2270	1736	1450	2152	2833	2384	2700	66.9165	65.3736	64.2926	68.8946	63.0072	66.4461	72.7293	75.3615	73.2742	71.1366	65.6969	71.7895	1.093	0.12829	0.0173004	0.0365501
Saci_1478	S		conserved protein	310	235	322	281	230	278	299	420	389	448	9.62158	8.10701	8.64032	8.52837	8.34773	12.7393	10.105	11.1726	11.9562	11.8034	8.649	11.5553	1.334	0.416293	0.000635142	0.00237911
Saci_1479	H		molybdenum cofactor biosynthesis protein A	5948	5324	6980	6594	5241	3515	5084	6815	5650	7064	184.61	183.667	187.296	200.128	190.219	161.075	171.82	181.288	173.657	186.114	189.184	174.791	0.924	-0.113831	0.0261876	0.052071
Saci_1480	E	pepQ	Xaa-Pro dipeptidase	11262	10625	11472	9984	8344	6940	9514	12832	11182	12778	349.543	366.54	307.832	303.015	302.841	318.025	321.536	341.348	343.688	336.66	325.954	332.252	1.019	0.0277447	0.650008	0.733401
Saci_1481	H	folE	GTP cyclohydrolase I	10608	10168	13841	10986	10187	7942	9792	13740	13369	15145	329.244	350.775	371.4	333.426	369.732	363.941	330.932	365.502	410.907	399.024	350.915	374.061	1.066	0.0922496	0.163776	0.244237
Saci_1482	K		transcriptional regulator MarR family	2693	2405	3387	3417	2701	1701	2325	2990	2630	2946	83.5836	82.9675	90.8844	103.706	98.0314	77.9482	78.576	79.5379	80.8352	77.6179	91.8346	78.903	0.859	-0.218902	0.00521715	0.0131018
Saci_1483	E	glnA	glutamine synthetase	32710	31252	35600	28870	27090	22023	42459	32270	31446	34210	1015.23	1078.13	955.265	876.206	983.218	1009.2	1434.95	858.424	966.518	901.327	981.61	1034.08	1.053	0.0750848	0.564888	0.661703
Saci_1484	P		ABC transporter%2C ATP-binding protein	4691	4345	5124	4319	3955	3345	4242	4983	4530	5030	145.596	149.893	137.494	131.082	143.545	153.284	143.363	132.554	139.233	132.525	141.522	140.192	0.99	-0.0139813	0.792669	0.850394
Saci_1485	O		thioredoxin	6743	5943	7318	6571	5508	4940	6584	7486	6599	7943	209.285	205.021	196.366	199.43	199.91	226.375	222.514	199.137	202.826	209.273	202.002	212.025	1.049	0.0696294	0.131496	0.204315
Saci_1486	H		conserved Archaeal protein	1151	1022	1223	1282	907	616	1060	1336	1121	1446	35.724	35.2569	32.8171	38.9088	32.9191	28.2281	35.8239	35.5394	34.4548	38.0976	35.1252	34.4288	0.981	-0.0272918	0.745721	0.812551
Saci_1487	J		conserved Archaeal SUN family protein	1655	1332	1399	1743	1032	821	1364	1848	1404	1785	51.3668	45.9512	37.5398	52.9001	37.4559	37.6222	46.0979	49.1592	43.1531	47.0292	45.0428	44.6123	0.991	-0.0126498	0.913214	0.93636
Saci_1488	R		universally conserved protein	8562	7503	9846	8749	7073	5471	7505	10817	8967	11305	265.742	258.838	264.201	265.533	256.711	250.708	253.64	287.746	275.608	297.851	262.205	273.111	1.042	0.0590419	0.261083	0.359697
Saci_1489	M		conserved Archaeal protein	14343	13509	16984	14521	12850	9722	12968	17524	15590	17583	445.169	466.032	455.737	440.713	466.384	445.51	438.268	466.161	479.171	463.257	454.807	458.474	1.008	0.0116522	0.749152	0.815889
Saci_1490	L		integrase/recombinase XerD	3298	3014	3376	3436	2389	1780	2858	4213	3769	4851	102.361	103.977	90.5892	104.283	86.7075	81.5683	96.5894	112.071	115.843	127.809	97.5835	106.776	1.095	0.131198	0.262039	0.360791
Saci_1491	R		conserved protein	1298	1112	1390	1275	1011	747	1087	1460	1152	1389	40.2865	38.3617	37.2983	38.6963	36.6937	34.2312	36.7364	38.8379	35.4077	36.5958	38.2673	36.3618	0.951	-0.0731446	0.17176	0.25309
Saci_1492	S		conserved protein	969	899	973	959	716	578	799	965	861	1051	30.0752	31.0136	26.1088	29.1057	25.9869	26.4868	27.0031	25.6703	26.4635	27.6906	28.458	26.6629	0.937	-0.0938375	0.167189	0.248494
Saci_1493	L		conserved protein	6893	6507	14077	12075	10400	4472	6088	6170	5475	6418	213.94	224.478	377.732	366.477	377.463	204.929	205.751	164.13	168.279	169.094	312.018	182.437	0.584	-0.77492	0.00103266	0.00340901
Saci_1494	L		type II/IV secretion system protein	3794	3677	8357	6959	6099	2507	3246	3461	3216	3723	117.756	126.849	224.246	211.206	221.36	114.883	109.702	92.0671	98.8464	98.0894	180.283	102.718	0.569	-0.812594	0.00109638	0.00355086
Saci_1495	L		conserved protein	2323	2150	4526	3930	3080	1486	2151	2198	1775	2361	72.0997	74.1705	121.447	119.276	111.787	68.0958	72.6955	58.4697	54.5561	62.205	99.7561	63.2044	0.633	-0.659501	0.00177678	0.00529228
Saci_1496	L		conserved protein	5608	5199	12719	9811	8087	3358	4645	5051	4111	4788	174.057	179.355	341.293	297.764	293.513	153.88	156.983	134.363	126.355	126.149	257.197	139.546	0.542	-0.883008	0.000593376	0.0022646
Saci_1497	L		endonuclease III	1301	1133	1482	1363	1120	908	1257	1377	1245	1430	40.3796	39.0861	39.7669	41.3671	40.6498	41.609	42.4817	36.63	38.2661	37.676	40.2499	39.3326	0.977	-0.034034	0.533703	0.633666
Saci_1498	D		conserved protein	714	633	745	782	507	459	644	814	735	840	22.1607	21.8372	19.9908	23.7337	18.4013	21.0336	21.7647	21.6535	22.5908	22.1314	21.2247	21.8348	1.029	0.0409642	0.584495	0.680535
Saci_1499	L		conserved membrane glocosyltransferase	8148	7727	8564	7232	6530	6070	7390	8632	7389	8311	252.892	266.565	229.8	219.492	237.003	278.157	249.753	229.623	227.107	218.969	241.151	240.722	0.998	-0.00294897	0.968467	0.977252
Saci_1500	L		putative ATP-dependent helicase	9443	8694	10492	9985	7953	5515	7882	11250	9865	11660	293.086	299.925	281.535	303.045	288.65	252.724	266.381	299.265	303.209	307.205	293.248	285.757	0.975	-0.0370009	0.528011	0.628921
Saci_1501	S		hypothetical protein	751	726	902	692	719	685	754	881	811	861	23.309	25.0455	24.2036	21.0022	26.0957	31.3901	25.4823	23.4358	24.9267	22.6847	23.9312	25.5839	1.067	0.0942326	0.342159	0.446717
Saci_1502	K		CBS domain protein	11119	9944	12932	11054	9506	7850	10887	12257	10407	12304	345.104	343.047	347.008	335.49	345.015	359.725	367.939	326.052	319.868	324.172	343.133	339.551	0.989	-0.0153008	0.739465	0.806698
Saci_1503	S		conserved Crenarchaeal protein	6769	5986	7354	6389	5695	5297	6908	9144	8097	9264	210.092	206.505	197.332	193.907	206.697	242.735	233.464	243.242	248.868	244.078	202.906	242.477	1.195	0.257106	1.25712e-05	0.000117525
Saci_1504	S		conserved protein	12903	11327	17692	16645	14230	11362	14181	15866	14925	18447	400.475	390.758	474.735	505.177	516.471	520.663	479.263	422.056	458.732	486.021	457.523	473.347	1.034	0.0489137	0.58807	0.683624
Saci_1505	K		conserved Crenarchaeal protein	1428	1157	1754	1649	1165	1095	1988	1885	1699	2061	44.3213	39.9141	47.0656	50.0472	42.2831	50.1783	67.1867	50.1435	52.2201	54.3009	44.7263	54.8059	1.225	0.2928	0.00844345	0.0199646
Saci_1506	C		conserved membrane protein	4129	3669	4036	3695	3011	2929	3814	5396	4918	5535	128.153	126.573	108.299	112.143	109.283	134.221	128.898	143.541	151.159	145.83	116.89	140.73	1.204	0.268121	0.00150594	0.00462806
Saci_1507	K		aminotransferase	55382	50030	58198	49577	42993	40029	54499	48732	43577	48211	1718.91	1725.93	1561.64	1504.66	1560.41	1834.32	1841.86	1296.34	1339.37	1270.21	1614.31	1516.42	0.939	-0.0903481	0.447886	0.552716
Saci_1508	S		conserved Prokaryal protein	2613	2430	3310	2992	2505	1955	2711	2723	2291	2717	81.1006	83.83	88.8182	90.8074	90.9177	89.5877	91.6213	72.4354	70.4157	71.5845	87.0948	79.1289	0.908	-0.139448	0.123824	0.194156
Saci_1510	J		phenylalanyl-tRNA synthetase beta chain	21234	19180	19326	16502	13362	11365	15510	23036	19239	23086	659.047	661.67	518.58	500.837	484.967	520.8	524.178	612.788	591.326	608.244	565.02	571.467	1.012	0.0165114	0.871345	0.906378
Saci_1511	J		phenylalanyl-tRNA synthetase	24849	22224	22873	20566	16335	13371	18405	26799	22804	27698	771.247	766.682	613.758	624.179	592.87	612.725	622.018	712.889	700.899	729.756	673.747	675.657	1.003	0.00420597	0.962826	0.973325
Saci_1512	R		conserved Archaeal protein	15168	14142	14771	12645	11312	10070	12353	17732	16051	17469	470.774	487.87	396.355	383.776	410.563	461.457	417.484	471.694	493.34	460.254	429.868	460.846	1.072	0.100469	0.194826	0.280031
Saci_1513	J		methionine aminopeptidase	7451	6122	8038	6997	6065	5451	7564	9910	8787	9799	231.259	211.196	215.686	212.359	220.126	249.792	255.634	263.619	270.076	258.173	218.125	259.459	1.19	0.250435	2.86753e-05	0.000213386
Saci_1514	S		conserved Archaeal protein	83641	77755	96746	82871	76075	58216	74384	98091	88798	100153	2595.99	2682.39	2596.01	2515.14	2761.1	2667.74	2513.89	2609.35	2729.28	2638.72	2630.13	2631.8	1.001	0.000918749	0.980605	0.984588
Saci_1515	J		hypothetical protein	5645	4963	6565	6254	6193	4488	5055	6567	6714	7104	175.206	171.213	176.161	189.809	224.772	205.662	170.839	174.691	206.36	187.168	187.432	188.944	1.008	0.0115177	0.893176	0.923904
Saci_1517	S		conserved protein	8785	8155	10090	8456	7634	5439	7291	8996	7745	9223	272.663	281.331	270.748	256.64	277.072	249.242	246.408	239.305	238.049	242.997	271.691	243.2	0.895	-0.159854	0.00061677	0.00233387
Saci_1518	G		conserved Archaeal protein	5951	5403	6267	5418	4822	3677	5045	6579	6003	7102	184.703	186.392	168.164	164.437	175.012	168.498	170.502	175.01	184.507	187.116	175.742	177.126	1.008	0.0116189	0.812196	0.865072
Saci_1519	J		glutamyl-and glutaminyl-tRNA synthetases	28770	26095	34698	29718	26224	23408	30924	38801	35869	42034	892.944	900.223	931.061	901.943	951.787	1072.67	1045.11	1032.16	1102.46	1107.46	915.592	1071.97	1.171	0.227496	3.66332e-05	0.000257939
Saci_1520	A		50S ribosomal protein L7AE	35995	30987	39517	32814	28901	33725	41579	51612	47491	53921	1117.19	1068.99	1060.37	995.907	1048.95	1545.44	1405.21	1372.95	1459.67	1420.65	1058.28	1440.79	1.361	0.445105	4.73948e-07	1.04409e-05
Saci_1521	G		membrane protein	10318	9282	11504	9855	8474	5508	7541	8329	6990	8060	320.243	320.21	308.69	299.1	307.559	252.404	254.857	221.562	214.843	212.356	311.16	231.204	0.743	-0.428823	1.34398e-05	0.00012306
Saci_1523	K		hypothetical protein	3234	2778	3972	3919	2820	1914	3047	3712	3294	3944	100.375	95.8352	106.582	118.942	102.35	87.7089	102.977	98.7441	101.244	103.912	104.817	98.9171	0.944	-0.0832097	0.231818	0.325013
Saci_1524	S		hypothetical protein	933	871	1084	1094	797	516	864	1070	878	1098	28.9578	30.0477	29.0873	33.203	28.9267	23.6456	29.1999	28.4634	26.986	28.9289	30.0445	27.4448	0.914	-0.129283	0.0942771	0.154014
Saci_1525	K		hypothetical protein	700	610	796	820	581	386	608	781	696	778	21.7261	21.0437	21.3593	24.887	21.0871	17.6884	20.5481	20.7756	21.3921	20.4979	22.0207	20.1804	0.917	-0.124726	0.116337	0.184103
Saci_1526	S		hypothetical protein	47	40	43	77	44	33	53	64	49	78	1.45876	1.37992	1.15383	2.33695	1.59696	1.51222	1.7912	1.70248	1.50605	2.05506	1.58528	1.7134	1.087	0.120988	0.574061	0.669788
Saci_1527	S		conserved protein	263	191	283	251	204	161	225	270	236	328	8.16282	6.5891	7.59382	7.61786	7.40407	7.37781	7.60413	7.18235	7.25365	8.64178	7.47354	7.61194	1.019	0.0267986	0.780109	0.841777
Saci_1528	S		hypothetical protein	1361	1106	1198	1886	809	558	1183	1564	1107	1501	42.2418	38.1547	32.1463	57.2402	29.3622	25.5703	39.9808	41.6045	34.0245	39.5467	39.8291	36.1454	0.909	-0.137857	0.473341	0.578673
Saci_1529	S		hypothetical protein	456	349	504	461	358	326	391	554	454	484	14.153	12.0398	13.524	13.9914	12.9934	14.9389	13.2143	14.7371	13.9541	12.7519	13.3403	13.9193	1.042	0.0599013	0.453241	0.557831
Saci_1534	O		thermopsin	2982	2539	2145	1893	1477	1462	2113	3389	3056	3476	92.5534	87.5902	57.5574	57.4527	53.607	66.996	71.4112	90.1518	93.9286	91.5818	69.7521	82.8139	1.188	0.24906	0.177576	0.260453
Saci_1535	S		conserved Archaeal membrane protein	3739	3439	4139	3805	3255	2224	3265	3628	3094	3493	116.049	118.638	111.063	115.482	118.139	101.915	110.344	96.5096	95.0966	92.0297	115.874	99.179	0.856	-0.224712	0.00105617	0.00345078
Saci_1536	V		ABC transporter	7050	6269	8296	7225	6226	4280	6175	6689	5886	6887	218.813	216.267	222.609	219.279	225.969	196.131	208.691	177.936	180.911	181.451	220.588	189.024	0.857	-0.223024	0.000570308	0.00219539
Saci_1537	L	dpo1	DNA polymerase I	32748	30308	39693	34602	30168	24277	32175	42116	38533	44632	1016.41	1045.56	1065.09	1050.17	1094.93	1112.49	1087.39	1120.34	1184.34	1175.91	1054.43	1136.1	1.077	0.107634	0.0121358	0.0270021
Saci_1538	S		conserved Crenarchaeal protein	23091	21112	24614	20624	18646	18097	22554	31483	28242	31968	716.683	728.32	660.475	625.94	676.747	829.293	762.238	837.489	868.041	842.257	681.633	827.864	1.215	0.280429	0.00016572	0.000806743
Saci_1539	S		conserved Crenarchaeal protein	38449	34508	39033	36239	28226	26219	37028	51644	42670	50606	1193.35	1190.45	1047.38	1099.86	1024.45	1201.48	1251.4	1373.8	1311.5	1333.31	1111.1	1294.3	1.165	0.220222	0.00208282	0.00606581
Saci_1540	S		conserved protein	3741	3570	3953	3420	3001	3195	4069	5325	4869	5726	116.111	123.158	106.072	103.797	108.92	146.411	137.516	141.652	149.653	150.862	111.611	145.219	1.301	0.379898	1.64569e-05	0.000143595
Saci_1541	I		CDP-alcohol phosphatidyltransferase	854	724	833	904	631	530	822	1068	861	980	26.5059	24.9765	22.3521	27.4365	22.9018	24.2872	27.7804	28.4102	26.4635	25.8199	24.8346	26.5523	1.07	0.0972078	0.213988	0.303844
Saci_1542	L		DNA primase large subunit	2386	2197	2826	2898	2249	1479	2321	2841	2335	2900	74.0551	75.7919	75.8309	87.9545	81.6263	67.775	78.4408	75.5743	71.7681	76.406	79.0517	73.9929	0.936	-0.0949263	0.140766	0.215706
Saci_1544	J		methionyl-tRNA synthetase	14222	13254	17489	15526	12919	10314	14162	18201	15782	18653	441.413	457.236	469.287	471.215	468.888	472.638	478.621	484.17	485.073	491.448	461.608	482.39	1.045	0.0635594	0.0650339	0.112783
Saci_1545	C		conserved protein	100265	91705	95940	82219	72118	80166	103800	138345	123353	135444	3111.96	3163.63	2574.39	2495.35	2617.49	3673.6	3508.04	3680.16	3791.35	3568.53	2792.56	3644.34	1.305	0.384071	0.000190991	0.000904157
Saci_1546	C		conserved protein	2923	2608	3425	2736	2643	2115	2670	3558	3264	3680	90.7221	89.9706	91.904	83.0378	95.9263	96.9197	90.2357	94.6475	100.322	96.9565	90.3122	95.8162	1.061	0.085439	0.096135	0.156704
Saci_1547	C		conserved protein	31066	29265	32912	28091	24071	21727	27984	38629	33404	39393	964.206	1009.58	883.137	852.563	873.645	995.638	945.751	1027.58	1026.7	1037.88	916.627	1006.71	1.098	0.135271	0.0241305	0.0487208
Saci_1548	C	atpA	V-type ATP synthase alpha chain	118952	111151	139449	110935	102060	91149	116672	151418	137891	156094	3691.95	3834.48	3741.88	3366.88	3704.22	4176.89	3943.06	4027.92	4238.19	4112.59	3667.88	4099.73	1.118	0.160582	0.00258654	0.00715803
Saci_1549	C	atpB	V-type ATP synthase beta chain	96195	88189	111447	92002	84737	75580	95429	124176	113512	128314	2985.64	3042.34	2990.49	2792.27	3075.49	3463.45	3225.13	3303.24	3488.88	3380.67	2977.24	3372.28	1.133	0.179745	0.000658524	0.0024259
Saci_1550	C	atpD	V-type ATP synthase subunit D	14243	13676	17752	13613	15400	14107	14942	18509	19536	19753	442.065	471.794	476.345	413.155	558.935	646.452	504.982	492.364	600.455	520.43	472.459	552.936	1.17	0.226813	0.0364944	0.0692242
Saci_1551	C		conserved protein	7720	7330	9513	7880	8014	7385	8026	10199	10284	11155	239.608	252.87	255.265	239.158	290.864	338.417	271.248	271.307	316.087	293.899	255.553	298.192	1.167	0.22245	0.0121311	0.0270021
Saci_1552	C		membrane-associated ATPase C chain	30035	27009	33219	29292	25875	24180	31297	42233	37268	41964	932.207	931.754	891.375	889.014	939.12	1108.05	1057.72	1123.45	1145.46	1105.62	916.694	1108.06	1.209	0.273539	5.58898e-06	6.20852e-05
Saci_1553	J		bifunctional aminoacyl-tRNA synthetase	27130	25005	29211	24576	21221	21351	27333	32441	29976	34199	842.043	862.621	783.827	745.883	770.205	978.407	923.75	862.973	921.337	901.037	800.916	917.501	1.146	0.196019	0.00218995	0.00627743
Saci_1554	J		30S ribosomal protein S26E	10578	9479	12441	10384	9469	8581	10773	11037	10523	11760	328.313	327.006	333.833	315.155	343.672	393.223	364.086	293.599	323.433	309.839	329.596	336.836	1.022	0.0309729	0.680197	0.756719
Saci_1555	H		pyridoxine/pyridoxal 5-phosphate biosynthesis enzyme	33700	31202	34605	28854	25489	20639	27577	41173	35852	41815	1045.96	1076.4	928.566	875.721	925.11	945.78	931.996	1095.26	1101.94	1101.69	970.352	1035.33	1.067	0.0935932	0.224454	0.316282
Saci_1556	H		SNO glutamine amidotransferase	22578	20977	21861	19497	15833	12817	17965	28214	22909	27807	700.761	723.663	586.603	591.735	574.651	587.338	607.148	750.529	704.127	732.628	635.482	676.354	1.064	0.0900955	0.341599	0.446422
Saci_1557	S		conserved Archaeal protein	15782	14241	17854	14967	13699	14809	17508	22660	21638	23630	489.831	491.285	479.082	454.249	497.198	678.621	591.703	602.786	665.061	622.577	482.329	632.15	1.311	0.390204	4.17541e-06	5.21926e-05
Saci_1558	L		conserved Archaeal holliday junction resolvase	4944	4514	6470	6340	4898	4597	5243	8739	7223	8546	153.449	155.724	173.611	192.419	177.77	210.657	177.193	232.469	222.005	225.16	170.595	213.497	1.252	0.32381	0.00255412	0.00710364
Saci_1559	E		ketol-acid reductoisomerase	86646	83401	117950	98108	89420	66293	76470	124341	107228	123007	2689.26	2877.16	3164.99	2977.58	3245.45	3037.87	2584.39	3307.63	3295.74	3240.85	2990.89	3093.3	1.034	0.0485834	0.529244	0.629715
Saci_1560	S		conserved protein	43614	42974	56551	49698	40917	27468	33110	61983	48583	59516	1353.66	1482.51	1517.45	1508.34	1485.06	1258.72	1118.99	1648.83	1493.24	1568.06	1469.4	1417.57	0.965	-0.0517407	0.60051	0.695145
Saci_1561	E		acetolactate synthase large subunit	156122	153248	209888	169650	160813	107797	121866	219206	185738	213630	4845.61	5286.74	5631.99	5148.89	5836.62	4939.79	4118.6	5831.17	5708.81	5628.48	5349.97	5245.37	0.98	-0.0284726	0.765772	0.829524
Saci_1562	R		conserved protein	3134	2637	3145	2865	2277	1959	2760	4029	3018	3748	97.271	90.971	84.3907	86.9529	82.6425	89.771	93.2773	107.177	92.7607	98.7481	88.4456	96.3468	1.09	0.123918	0.0669411	0.11564
Saci_1563	J		GTP-binding protein	1744	1583	1754	1771	1302	1002	1457	1929	1552	1953	54.1291	54.6102	47.0656	53.7499	47.2554	45.9166	49.241	51.3139	47.702	51.4555	51.3621	49.1258	0.957	-0.0635827	0.317231	0.420142
Saci_1564	S		conserved protein	8292	8195	9145	8346	7013	7646	9058	12654	11019	12331	257.362	282.71	245.39	253.302	254.533	350.377	306.125	336.613	338.678	324.883	258.659	331.335	1.281	0.357228	1.37926e-05	0.00012475
Saci_1565	H		conserved Archaeal protein	1286	1190	1342	1216	976	884	1184	1635	1283	1562	39.914	41.0525	36.0103	36.9057	35.4234	40.5092	40.0146	43.4931	39.434	41.1538	37.8612	40.921	1.081	0.112436	0.0695416	0.119298
Saci_1566	L		conserved protein	256	245	305	365	227	175	246	303	259	329	7.94556	8.45199	8.18415	11.0778	8.23885	8.01936	8.31385	8.0602	7.96057	8.66812	8.77966	8.20442	0.935	-0.0975444	0.375749	0.482147
Saci_1567	C		hypothetical protein	9628	8650	10636	9643	7339	9079	12899	17278	14467	16932	298.828	298.407	285.399	292.666	266.365	416.044	435.936	459.617	444.655	446.105	288.333	440.472	1.528	0.611367	1.57346e-08	1.0609e-06
Saci_1568	E		S-adenosylmethionine decarboxylase proenzyme	13354	11669	15076	13054	10060	11248	16299	21101	17269	20593	414.473	402.556	404.539	396.19	365.123	515.438	550.843	561.314	530.777	542.561	396.576	540.187	1.362	0.44587	3.52532e-07	8.91345e-06
Saci_1569	S		conserved protein	3221	2865	2796	2583	1961	1685	2428	3358	2727	3303	99.9713	98.8366	75.0259	78.3942	71.1735	77.215	82.057	89.3272	83.8166	87.0237	84.6803	83.8879	0.991	-0.0129442	0.898389	0.927237
Saci_1570	J		ATP binding protein	6167	5501	5384	5231	3679	3272	4776	6716	5560	6392	191.407	189.773	144.47	158.761	133.527	149.939	161.41	178.654	170.891	168.409	163.588	165.861	1.014	0.0203394	0.842302	0.888022
Saci_1571	S		conserved Prokaryal protein	7191	6269	8214	6462	6117	4754	5948	7895	6804	7956	223.19	216.267	220.409	196.122	222.013	217.852	201.019	210.017	209.126	209.616	215.6	209.526	0.972	-0.0412849	0.347101	0.451902
Saci_1572	J	leuS	leucyl-tRNA synthetase	44453	41677	52671	43469	39915	34412	42023	55177	49779	55010	1379.7	1437.77	1413.34	1319.29	1448.69	1576.93	1420.22	1467.78	1530	1449.34	1399.76	1488.85	1.064	0.08901	0.0498847	0.0899407
Saci_1573	S		conserved protein	2468	2268	2607	2357	1834	1928	2538	3191	2737	3185	76.6002	78.2413	69.9544	71.5351	66.5641	88.3504	85.7746	84.8848	84.1239	83.9148	72.579	85.4097	1.177	0.234647	0.000621418	0.00234746
Saci_1574	E	hisC	histidinol-phosphate aminotransferase	8294	7828	10740	9014	8439	7060	9374	11991	11439	12454	257.424	270.05	288.19	273.575	306.289	323.524	316.805	318.976	351.587	328.124	279.106	327.803	1.175	0.232074	0.000769201	0.00273835
Saci_1575	E	hisG	ATP phosphoribosyltransferase	7139	6758	8491	7196	6062	4860	7026	9790	8519	9998	221.576	233.137	227.841	218.399	220.017	222.709	237.452	260.427	261.838	263.416	224.194	249.168	1.112	0.15269	0.0116997	0.0262154
Saci_1576	E	hisA	1-(5-phosphoribosyl)-5-[(5-phosphoribosylamino)methylideneamino] imidazole-4-carboxamide isomerase	4660	4167	5156	4991	3881	2936	4401	5998	5167	6294	144.634	143.753	138.352	151.477	140.859	134.542	148.737	159.555	158.812	165.827	143.815	153.495	1.068	0.0945279	0.115887	0.183781
Saci_1577	E	hisB	imidazoleglycerol-phosphate dehydratase	4095	3629	4810	4341	3542	2791	3960	5210	4731	5637	127.098	125.193	129.068	131.75	128.555	127.897	133.833	138.593	145.411	148.517	128.333	138.85	1.082	0.113987	0.0263552	0.0522641
Saci_1578	E	hisF	imidazole glycerol phosphate synthase subunit hisF	5089	4714	5940	5591	4302	3283	4905	6358	5779	7049	157.949	162.623	159.39	169.687	156.139	150.443	165.77	169.131	177.622	185.719	161.158	169.737	1.054	0.0752581	0.190014	0.274711
Saci_1579	E		histidinol dehydrogenase	6533	6107	7585	6889	5593	4215	6426	8458	7646	9047	202.767	210.679	203.531	209.082	202.995	193.152	217.174	224.994	235.006	238.36	205.811	221.737	1.078	0.107933	0.0685487	0.11805
Saci_1580	E		phosphoribosyl-ATP pyrophosphatase	1381	1185	1521	1517	1150	897	1279	1661	1524	1855	42.8626	40.88	40.8134	46.041	41.7387	41.1049	43.2253	44.1848	46.8414	48.8735	42.4671	44.846	1.057	0.0793208	0.206163	0.294425
Saci_1581	E	hisH	imidazole glycerol phosphate synthase subunit hisH	2405	2193	2595	2456	1995	1564	2241	3016	2776	3192	74.6448	75.654	69.6324	74.5397	72.4075	71.6701	75.7371	80.2296	85.3226	84.0992	73.3757	79.4117	1.083	0.114728	0.0580108	0.102196
Saci_1582	E	hisI	phosphoribosyl-AMP cyclohydrolase	1210	988	1272	1277	943	761	1135	1510	1356	1617	37.5552	34.084	34.1319	38.757	34.2257	34.8727	38.3586	40.168	41.6778	42.6029	35.7508	39.536	1.107	0.146115	0.0513464	0.0922081
Saci_1583	O	paaD	phenylacetic acid degradation protein	14561	13267	17016	14349	12103	10371	13644	18379	15928	18958	451.935	457.684	456.595	435.493	439.272	475.25	461.114	488.905	489.56	499.484	448.196	482.863	1.077	0.107517	0.00823083	0.01956
Saci_1584	J		seryl-tRNA synthetase	26013	23685	27824	25035	20572	22179	28824	37517	32717	37579	807.374	817.083	746.609	759.814	746.65	1016.35	974.14	998.001	1005.58	990.089	775.506	996.833	1.285	0.36221	7.70406e-07	1.46509e-05
Saci_1585	M		conserved Archaeal protein	110914	101081	115581	102342	84226	72641	95927	124227	110464	126177	3442.48	3487.08	3101.42	3106.09	3056.94	3328.77	3241.96	3304.6	3395.2	3324.37	3238.8	3318.98	1.025	0.0352819	0.450473	0.555293
Saci_1586	J		hypothetical protein	7311	6442	7977	7033	5927	6962	7957	9679	9034	10043	226.914	222.236	214.049	213.452	215.117	319.033	268.916	257.474	277.667	264.602	218.354	277.538	1.271	0.345678	6.67642e-05	0.000396134
Saci_1587	K		conserved Archaeal protein%2C similar to rpoM	9778	7998	12292	11545	8836	6592	8882	11781	9808	11846	303.483	275.914	329.835	350.391	320.698	302.078	300.177	313.39	301.457	312.105	316.064	305.841	0.968	-0.0474539	0.422136	0.527669
Saci_1588	K		transcriptional regulator	4967	5001	6599	5060	5414	3408	4070	6642	6124	6635	154.162	172.524	177.073	153.571	196.498	156.171	137.55	176.686	188.226	174.812	170.766	166.689	0.977	-0.0342882	0.718591	0.789953
Saci_1589	U	marC	multiple antibiotic resistance protein marC	3440	3226	3995	3049	3181	3333	4000	5139	4707	5013	106.768	111.29	107.199	92.5373	115.453	152.734	135.185	136.704	144.673	132.077	106.65	140.275	1.315	0.395196	5.9437e-05	0.000364317
Saci_1590	S		conserved protein	12252	11105	13347	11373	9022	8491	12058	16516	13934	16966	380.27	383.099	358.144	345.171	327.449	389.099	407.514	439.347	428.273	447.001	358.827	422.247	1.177	0.234922	0.00122859	0.00388848
Saci_1591	S		conserved protein	6408	5723	6346	6365	4728	4150	5955	8234	6722	8316	198.887	197.432	170.284	193.178	171.6	190.173	201.256	219.035	206.606	219.101	186.276	207.234	1.113	0.154158	0.0251952	0.0505951
Saci_1592	F	pyrD	dihydroorotate dehydrogenase	2073	1790	2055	2142	1507	1245	1907	2288	2002	2473	64.3404	61.7513	55.1424	65.0098	54.6958	57.052	64.4492	60.8638	61.5331	65.1558	60.1879	61.8108	1.027	0.0387883	0.554712	0.651655
Saci_1593	F	pyrC	dihydroorotase	4318	3878	4424	4347	3318	2990	4234	4892	4462	5143	134.019	133.783	118.71	131.932	120.425	137.016	143.093	130.134	137.143	135.502	127.774	136.578	1.069	0.0960581	0.0645409	0.112103
Saci_1594	S		hypothetical protein	2615	2353	2724	2573	2080	1864	2601	2954	2688	3079	81.1626	81.1736	73.0939	78.0907	75.4925	85.4176	87.9038	78.5803	82.6179	81.122	77.8027	83.1283	1.068	0.0953112	0.0673662	0.116284
Saci_1595	F	pyrI	aspartate carbamoyltransferase regulatory chain	3820	3556	3786	3560	2702	2450	3718	4361	3728	4343	118.563	122.675	101.591	108.046	98.0677	112.271	125.654	116.008	114.583	114.425	109.788	116.588	1.062	0.0867985	0.209105	0.29767
Saci_1596	F	pyrB	aspartate carbamoyltransferase	4500	4064	4633	4089	3772	3343	4603	4855	4679	5123	139.668	140.2	124.319	124.101	136.903	153.193	155.564	129.149	143.813	134.975	133.038	143.339	1.077	0.107293	0.111176	0.17707
Saci_1597	F	pyrE	orotate phosphoribosyltransferase	2230	1980	2499	2327	1911	1595	2073	2287	2042	2255	69.2133	68.3059	67.0564	70.6246	69.3588	73.0907	70.0594	60.8372	62.7625	59.4122	68.9118	65.2324	0.946	-0.0801023	0.215131	0.305271
Saci_1598	S	pyrF	orotidine 5'-phosphate decarboxylase	1952	1749	2011	1806	1573	1181	1713	1773	1539	1730	60.5849	60.3369	53.9617	54.8122	57.0912	54.1192	57.8928	47.1641	47.3024	45.5801	57.3574	50.4117	0.878	-0.187005	0.0266678	0.0527899
Saci_1599	S		conserved Archaeal protein	1520	1449	1735	1566	1322	1169	1600	1959	1677	1839	47.1768	49.9875	46.5558	47.5282	47.9813	53.5693	54.0738	52.112	51.544	48.4519	47.8459	51.9502	1.086	0.118496	0.0232276	0.0471116
Saci_1600	P		conserved Archaeal protein	10124	8921	10488	9469	8245	7182	8957	12327	11170	12437	314.222	307.756	281.428	287.385	299.248	329.114	302.712	327.914	343.319	327.676	298.008	326.147	1.094	0.130234	0.0127235	0.0281689
Saci_1601	D		conserved protein	3750	3262	4524	3974	3376	2980	3789	5104	4438	5159	116.39	112.532	121.394	120.611	122.53	136.558	128.054	135.773	136.406	135.924	118.691	134.543	1.134	0.180813	0.000496374	0.00196518
Saci_1602	S		hypothetical protein	649	586	742	795	606	475	708	877	732	963	20.1432	20.2158	19.9103	24.1283	21.9945	21.7668	23.9277	23.3293	22.4986	25.372	21.2784	23.3789	1.099	0.136743	0.0854287	0.141323
Saci_1603	J		conserved Archaeal protein	6069	5649	7284	6022	5290	4811	5963	7966	6724	7605	188.366	194.879	195.454	182.768	191.998	220.464	201.526	211.906	206.668	200.368	190.693	208.186	1.092	0.126476	0.00580008	0.014355
Saci_1604	F		conserved Archaeal protein	3628	3048	3780	3202	2986	3295	4050	4951	4347	4868	112.603	105.15	101.43	97.1809	108.375	150.993	136.874	131.703	133.609	128.257	104.948	136.287	1.298	0.376601	2.7304e-05	0.000205241
Saci_1605	R		conserved GTP-binding protein	7016	6307	7215	6166	5578	4908	6294	8344	7677	8796	217.758	217.578	193.602	187.138	202.451	224.909	212.713	221.961	235.959	231.747	203.706	225.458	1.107	0.146497	0.0146777	0.0317066
Saci_1606	J		tRNA binding domain protein	3277	2976	3478	3383	2684	2380	2758	4118	3611	4198	101.709	102.666	93.3262	102.674	97.4144	109.063	93.2097	109.544	110.987	110.604	99.558	106.682	1.072	0.0998618	0.096522	0.157219
Saci_1607	F	purC	phosphoribosylaminoimidazole-succinocarboxamide synthase	2479	2158	2271	2173	1653	1812	3450	3031	2539	3049	76.9416	74.4465	60.9384	65.9507	59.9948	83.0347	116.597	80.6286	78.0382	80.3316	67.6544	87.726	1.296	0.374606	0.00968411	0.0222136
Saci_1608	F		phosphoribosylformylglycinamidine synthase	1101	1077	998	908	681	770	1513	1256	1158	1367	34.1721	37.1543	26.7796	27.5579	24.7165	35.2852	51.1336	33.4112	35.5921	36.0162	30.0761	38.2876	1.273	0.348149	0.0338563	0.0650521
Saci_1610	F	purL	phosphoribosylformylglycinamidine synthase II	10834	9124	9597	9171	7166	7102	14203	12086	11050	13301	336.259	314.759	257.519	278.34	260.086	325.448	480.007	321.503	339.631	350.44	289.393	363.406	1.256	0.328577	0.0184705	0.0385886
Saci_1611	F	purF-1	glutamine amidophosphoribosyltransferase	7333	6416	6921	6377	5218	5298	9929	8827	8160	9356	227.597	221.339	185.713	193.542	189.385	242.78	335.562	234.81	250.804	246.501	203.515	262.092	1.288	0.364927	0.00437146	0.0113099
Saci_1612	F	purF-2	glutamine phosphoribosylpyrophosphate amidotransferase	8990	7827	8886	7282	6714	6883	11901	10757	10113	11223	279.026	270.015	238.441	221.009	243.681	315.413	402.208	286.15	310.831	295.691	250.434	322.059	1.286	0.362801	0.00320514	0.00858175
Saci_1613	F	purD	phosphoribosylglycinamide synthetase	14334	12499	13911	12720	10458	10730	19295	17633	15867	18174	444.889	431.19	373.278	386.053	379.568	491.701	652.096	469.061	487.685	478.828	402.995	515.874	1.28	0.356224	0.00300613	0.0081019
Saci_1614	F		phosphoribosylformylglycinamidine cyclo-ligase	8334	7347	8490	7895	6105	6172	11350	10593	9501	10707	258.665	253.456	227.815	239.614	221.578	282.831	383.586	281.788	292.021	282.096	240.226	304.464	1.267	0.341836	0.00281167	0.00770438
Saci_1615	S		conserved protein	105993	94410	141223	121722	102494	85760	114125	139959	119094	139746	3289.74	3256.95	3789.48	3694.27	3719.97	3929.94	3856.98	3723.09	3660.45	3681.87	3550.08	3770.47	1.062	0.0868824	0.11755	0.185759
Saci_1616	S		conserved protein	1030	852	1709	1422	1288	701	857	1138	1112	1278	31.9685	29.3922	45.8581	43.1578	46.7473	32.1233	28.9633	30.2723	34.1782	33.6713	39.4248	31.8417	0.808	-0.308351	0.0382033	0.0714305
Saci_1617	E	argG	arginosuccinate synthase	15804	14929	15720	13648	11298	12589	20511	21599	19153	20264	490.514	515.02	421.819	414.218	410.055	576.89	693.193	574.562	588.683	533.893	450.325	593.444	1.318	0.39813	0.000670781	0.0024467
Saci_1618	E	argH	argininosuccinate lyase	16636	16095	17569	15515	12905	13644	21797	23412	21047	23116	516.337	555.244	471.434	470.881	468.38	625.235	736.654	622.79	646.897	609.035	496.455	648.122	1.306	0.384607	0.000104048	0.000561909
Saci_1619	EF	pyrA	carbamoyl-phosphate synthase small chain	15877	15479	18385	14863	12962	13872	20790	22968	20940	23001	492.78	533.993	493.33	451.093	470.449	635.683	702.622	610.979	643.608	606.005	488.329	639.779	1.31	0.389695	1.848e-05	0.000154
Saci_1620	EF		carbamoyl-phosphate synthase L chain	53201	50479	60814	50772	43427	42613	65489	72814	66368	73618	1651.22	1741.42	1631.84	1540.93	1576.16	1952.74	2213.28	1936.95	2039.87	1939.6	1628.31	2016.49	1.238	0.308464	5.3804e-05	0.000333465
Saci_1621	E		conserved ribosomal protein S6	16853	15670	19750	16441	15263	13426	18723	21996	20337	22753	523.072	540.582	529.957	498.985	553.963	615.245	632.765	585.122	625.074	599.471	529.312	611.535	1.155	0.208313	0.000186444	0.000884517
Saci_1622	S		conserved Archaeal protein	2909	2585	3357	2943	2689	2547	3373	3754	3417	3830	90.2876	89.1771	90.0794	89.3202	97.5959	116.716	113.994	99.8613	105.024	100.909	91.292	107.301	1.175	0.232647	0.00116408	0.00372139
Saci_1623	I		3-hydroxybutyryl-CoA dehydrogenase	1661	1404	1346	1448	975	923	1230	1717	1436	1798	51.553	48.4351	36.1176	43.9469	35.3871	42.2964	41.5692	45.6745	44.1366	47.3717	43.0879	44.2097	1.026	0.0377292	0.724628	0.795018
Saci_1624	Q		conserved protein	4509	4293	4359	4099	3111	3655	4423	5897	5051	5627	139.947	148.1	116.966	124.405	112.912	167.49	149.48	156.868	155.247	148.254	128.466	155.468	1.21	0.275034	0.00362051	0.00957864
Saci_1625	S		hypothetical protein	585	544	589	575	396	287	459	620	439	598	18.1568	18.7669	15.8048	17.4513	14.3726	13.1517	15.5124	16.4928	13.493	15.7554	16.9105	14.8811	0.881	-0.182589	0.0859424	0.142067
Saci_1626	S		conserved Archaeal membrane protein	619	550	641	607	509	375	492	593	567	588	19.2121	18.9739	17.2001	18.4225	18.4739	17.1843	16.6277	15.7746	17.4272	15.492	18.4565	16.5012	0.894	-0.162105	0.0258488	0.0516591
Saci_1627	S		conserved protein	3217	2787	3404	2896	2521	2490	3147	4211	3638	3909	99.8471	96.1457	91.3405	87.8938	91.4984	114.104	106.356	112.018	111.817	102.99	93.3451	109.457	1.172	0.22956	0.000455594	0.00182648
Saci_1629	T		conserved protein	5210	4756	6769	5349	4972	4825	5870	7630	6961	7710	161.705	164.072	181.635	162.342	180.456	221.105	198.383	202.968	213.952	203.134	170.042	207.909	1.223	0.289864	9.07663e-05	0.000508703
Saci_1630	S		truncated conserved protein	616	551	709	674	510	389	501	724	603	708	19.119	19.0084	19.0248	20.4559	18.5102	17.8259	16.9319	19.2593	18.5337	18.6536	19.2237	18.2409	0.949	-0.0751985	0.23592	0.329933
Saci_1631	S		hypothetical protein	492	414	521	510	323	364	509	607	490	567	15.2704	14.2821	13.9801	15.4785	11.7231	16.6803	17.2022	16.147	15.0605	14.9387	14.1469	16.0057	1.13	0.176459	0.0697171	0.119507
Saci_1632	R		conserved Archaeal protein	3650	3179	4070	3628	2888	2226	3078	4225	3380	4132	113.286	109.669	109.211	110.11	104.818	102.006	104.025	112.391	103.887	108.865	109.419	106.235	0.971	-0.0423759	0.305125	0.40824
Saci_1633	I	paaF	3-hydroxybutyryl-CoA dehydratase	10259	9564	11310	9675	8589	6485	8332	10615	9146	10890	318.412	329.938	303.485	293.637	311.733	297.174	281.589	282.373	281.11	286.918	311.441	285.833	0.918	-0.123818	0.00734598	0.0176892
Saci_1634			conserved protein	579	626	751	578	615	542	557	763	670	713	17.9706	21.5957	20.1518	17.5423	22.3211	24.8371	18.8244	20.2968	20.593	18.7853	19.9163	20.6673	1.037	0.0519045	0.610013	0.702717
Saci_1635	H	ctaB	protoheme IX farnesyltransferase	10883	9744	15839	14269	11890	7940	11096	14885	11613	13673	337.779	336.148	425.012	433.065	431.541	363.85	375.002	395.961	356.935	360.241	392.709	370.398	0.943	-0.0843839	0.32097	0.423581
Saci_1636	E	hdh	homoserine dehydrogenase	3631	3347	3867	3368	2867	2423	3307	4162	3768	4352	112.697	115.465	103.764	102.219	104.056	111.034	111.764	110.715	115.813	114.662	107.64	112.797	1.048	0.0676591	0.146993	0.223707
Saci_1637	R		conserved Archaeal protein	4129	3793	4101	4227	3013	2426	3832	4495	3699	4571	128.153	130.851	110.043	128.29	109.355	111.171	129.507	119.573	113.692	120.432	121.338	118.875	0.98	-0.0293564	0.661898	0.743049
Saci_1638	R		conserved Archaeal protein	7691	7149	7445	6859	5289	4886	6604	8941	7978	8947	238.708	246.626	199.774	208.171	191.962	223.9	223.19	237.842	245.21	235.726	217.048	233.174	1.074	0.103562	0.167359	0.24858
Saci_1639	R		conserved Archaeal protein	6305	5752	6214	5769	4366	4040	5475	7797	6485	7550	195.69	198.432	166.742	175.089	158.462	185.133	185.034	207.41	199.322	198.919	178.883	195.164	1.091	0.125915	0.0839462	0.139219
Saci_1640	V		universal stress protein	8730	7947	9730	7156	7130	6268	7694	10168	9122	10051	270.956	274.155	261.088	217.185	258.78	287.23	260.027	270.482	280.372	264.813	256.433	272.585	1.063	0.0880586	0.17882	0.261759
Saci_1641	H	birA	biotin operon repressor/acetyl-CoA carboxylase ligase	5625	4943	5229	4883	3577	3539	5068	7480	6075	7096	174.585	170.523	140.311	148.199	129.825	162.174	171.279	198.978	186.72	186.957	152.689	181.222	1.187	0.247602	0.0163343	0.0347455
Saci_1642	J		universally conserved protein	7357	6503	7149	6237	5321	5098	7090	9769	8218	9581	228.342	224.34	191.831	189.293	193.123	233.615	239.615	259.868	252.587	252.429	205.386	247.623	1.206	0.270047	0.00115753	0.00370576
Saci_1644	C		NADH:ubiquinone oxidoreductase%2C B subunit	14048	12319	16216	13723	12143	11692	14875	20189	17854	19863	436.013	424.98	435.129	416.494	440.724	535.785	502.718	537.054	548.757	523.328	430.668	529.528	1.23	0.298133	2.84389e-06	3.83494e-05
Saci_1645	E	dapE	succinyl-diaminopimelate desuccinylase	16796	15591	19553	16838	14752	14986	19386	26409	22985	25925	521.303	537.857	524.671	511.034	535.416	686.732	655.172	702.514	706.463	683.043	526.056	686.785	1.306	0.384661	1.42859e-07	5.14708e-06
Saci_1646	S		conserved protein	12311	10960	16256	14634	12067	10865	13639	17588	14783	17200	382.101	378.097	436.202	444.143	437.966	497.888	460.946	467.864	454.367	453.166	415.702	466.846	1.123	0.167293	0.0113731	0.0255607
Saci_1647	S		conserved membrane protein	4192	3806	6740	6099	5124	4321	5983	7686	6577	7537	130.109	131.299	180.856	185.105	185.973	198.009	202.202	204.458	202.149	198.576	162.668	201.079	1.236	0.305756	0.0151711	0.0327089
Saci_1648	G		pyruvate kinase	14298	12969	15610	13611	11724	11083	14600	19878	16860	19005	443.772	447.404	418.868	413.095	425.517	507.877	493.424	528.781	518.206	500.722	429.731	509.802	1.186	0.246535	2.61683e-05	0.000202168
Saci_1649	S		conserved protein	3791	3419	3905	3599	2720	2184	3345	4669	3494	4210	117.663	117.948	104.784	109.23	98.721	100.082	113.048	124.202	107.391	110.92	109.669	111.128	1.014	0.0195796	0.775041	0.837526
Saci_1650	S		hypothetical membrane protein	158	127	148	178	118	83	123	133	121	113	4.9039	4.38124	3.97133	5.40231	4.28275	3.80347	4.15692	3.53797	3.71903	2.9772	4.5883	3.63892	0.791	-0.338423	0.0256196	0.0513545
Saci_1651	J		conserved Archaeal protein	460	406	478	519	322	283	427	573	524	591	14.2772	14.0062	12.8263	15.7517	11.6868	12.9684	14.431	15.2426	16.1056	15.571	13.7096	14.8637	1.085	0.117951	0.240257	0.334316
Saci_1652	H		conserved Archaeal protein	1299	1096	1330	1157	942	933	1213	1698	1497	1688	40.3175	37.8097	35.6883	35.115	34.1894	42.7546	40.9947	45.169	46.0115	44.4735	36.624	43.8807	1.198	0.261057	0.000902626	0.00307251
Saci_1653	S		conserved protein	4403	4084	4535	4131	3507	3336	4373	5855	5084	5794	136.657	140.89	121.689	125.376	127.285	152.872	147.791	155.751	156.261	152.654	130.379	153.066	1.174	0.231589	0.000327123	0.00139435
Saci_1654	E		conserved Archaeal protein	5864	5369	6228	5377	4329	3282	4782	6465	5718	7147	182.003	185.219	167.118	163.192	157.119	150.397	161.613	171.977	175.747	188.301	170.93	169.607	0.993	-0.0107088	0.874719	0.908614
Saci_1655	S		conserved protein	5456	4921	6267	5284	4599	4291	5302	7420	6488	7335	169.34	169.764	168.164	160.37	166.918	196.635	179.187	197.382	199.414	193.254	166.911	193.174	1.157	0.210838	0.000151724	0.000755224
Saci_1656	L		conserved Archaeal protein	2547	2192	2704	2980	1998	1336	2317	2834	2197	2826	79.0521	75.6195	72.5572	90.4432	72.5164	61.2221	78.3057	75.3881	67.5266	74.4563	78.0377	71.3797	0.915	-0.127963	0.143221	0.218864
Saci_1657	L		conserved Archaeal protein	3621	3099	3597	3911	2552	2172	3220	4247	3478	4243	112.386	106.909	96.5193	118.699	92.6235	99.5317	108.824	112.976	106.899	111.79	105.427	108.004	1.025	0.0351607	0.622593	0.714056
Saci_1658	K		conserved protein	20381	19356	31403	27627	26446	11387	15223	22759	19743	23104	632.572	667.742	842.646	838.481	959.844	521.808	514.479	605.419	606.817	608.718	788.257	571.448	0.725	-0.463905	0.00160159	0.00486158
Saci_1659	S		conserved membrane protein	1551	1476	2146	1734	1691	742	1004	1079	975	1056	48.1389	50.9189	57.5842	52.627	61.374	34.0021	33.9313	28.7028	29.9674	27.8223	54.1286	30.8852	0.57	-0.810891	1.03295e-06	1.78164e-05
Saci_1660	S		conserved protein	4864	4642	5921	5163	4150	1890	3046	3495	2519	3180	150.966	160.139	158.88	156.697	150.622	86.6091	102.943	92.9716	77.4235	83.7831	155.461	88.7461	0.571	-0.808866	1.32899e-07	4.92834e-06
Saci_1661	O	taq	thermostable carboxypeptidase	13113	11930	12893	11725	9582	7776	10536	14065	12076	14415	406.993	411.56	345.962	355.854	347.774	356.334	356.076	374.147	371.166	379.79	373.629	367.503	0.984	-0.023742	0.683746	0.759907
Saci_1662	I		conserved membrane protein	7106	6591	12676	11343	9576	8570	11723	13222	11544	13125	220.551	227.376	340.139	344.261	347.556	392.719	396.192	351.723	354.814	345.803	295.977	368.25	1.244	0.314956	0.0410532	0.0757407
Saci_1663	R		conserved Archaeal protein	1762	1538	1937	1955	1507	1202	1567	1941	1538	1903	54.6878	53.0578	51.9761	59.3344	54.6958	55.0815	52.9585	51.6331	47.2717	50.1381	54.7504	51.4166	0.939	-0.0911318	0.123383	0.193875
Saci_1664	T		universally conserved protein	7847	7046	9748	8727	7261	5114	7119	8430	7203	8355	243.55	243.072	261.571	264.865	263.534	234.349	240.595	224.249	221.39	220.128	255.319	228.142	0.893	-0.162509	0.00228269	0.00648657
Saci_1665	O		conserved Hsp20/alpha crystallin family protein	21420	20636	25396	20708	19664	15260	18918	25162	23870	26686	664.82	711.899	681.458	628.489	713.695	699.288	639.355	669.342	733.664	703.093	680.072	688.948	1.013	0.0187289	0.705396	0.778911
Saci_1666	C		conserved Archaeal protein	3016	2521	3751	3576	2853	1842	2639	3260	2881	3498	93.6086	86.9693	100.652	108.532	103.548	84.4095	89.188	86.7203	88.5499	92.1614	98.6619	88.2058	0.894	-0.161466	0.0200195	0.0413204
Saci_1667	C		conserved Archaeal 4Fe-4S binding domain protein	6259	5518	7494	6640	5522	4040	5832	7618	6641	7721	194.263	190.36	201.089	201.524	200.418	185.133	197.099	202.649	204.117	203.424	197.531	198.484	1.005	0.00714584	0.85006	0.891695
Saci_1668	S		conserved protein	24997	22208	31521	28478	25031	14159	24518	35777	26594	30164	775.84	766.13	845.812	864.309	908.487	648.835	828.614	951.715	817.388	794.727	832.116	808.256	0.971	-0.0418252	0.648691	0.732287
Saci_1669	V		multidrug efflux protein	2383	2261	3276	2874	2377	1724	2558	4873	3886	4640	73.962	77.9998	87.9059	87.2261	86.272	79.0021	86.4505	129.628	119.439	122.25	82.6731	107.354	1.3	0.378366	0.0165508	0.0351643
Saci_1670	K		transcriptional regulator MarR family	4694	4357	4748	3953	3330	3312	4199	5910	5159	5916	145.689	150.307	127.404	119.974	120.861	151.772	141.91	157.214	158.566	155.868	132.847	153.066	1.152	0.204559	0.012886	0.028472
Saci_1671	S		conserved membrane protein	2119	1882	3241	2784	2477	2594	3222	3672	3551	3983	65.7681	64.9251	86.9667	84.4946	89.9014	118.87	108.891	97.68	109.143	104.94	78.4112	107.905	1.375	0.459948	0.000823883	0.0028823
Saci_1672	F		conserved Crenarchaeal protein	1375	1115	1360	1088	904	921	1084	1683	1526	1764	42.6763	38.4652	36.4933	33.0209	32.8102	42.2047	36.635	44.77	46.9028	46.4759	36.6932	43.3977	1.183	0.242522	0.0211253	0.0433291
Saci_1673	S		conserved membrane protein	1223	1172	1538	1297	1154	994	1211	1656	1455	1658	37.9587	40.4316	41.2696	39.364	41.8838	45.55	40.9271	44.0518	44.7206	43.6831	40.1815	43.7865	1.09	0.12384	0.0256644	0.0513981
Saci_1674	G		gluconolactonase	3866	3479	4517	4283	3439	2704	3707	4982	4091	4886	119.99	120.018	121.206	129.989	124.817	123.911	125.282	132.528	125.74	128.731	123.204	127.238	1.033	0.046652	0.231316	0.324514
Saci_1675	O		conserved membrane protein	1547	1392	1691	1595	1282	1039	1351	1727	1455	1785	48.0148	48.0211	45.3751	48.4083	46.5295	47.6121	45.6586	45.9405	44.7206	47.0292	47.2698	46.1922	0.977	-0.0333724	0.433727	0.53913
Saci_1676	S		conserved protein	4235	3679	4835	4167	3535	2628	3610	4058	3271	3684	131.443	126.918	129.739	126.469	128.301	120.428	122.004	107.948	100.537	97.0619	128.574	109.596	0.852	-0.231108	0.0041587	0.0107845
Saci_1677	J		conserved Archaeal protein	1338	1150	1222	1661	845	632	1158	1621	1150	1548	41.528	39.6726	32.7903	50.4114	30.6688	28.9613	39.1359	43.1207	35.3462	40.785	39.0142	37.4698	0.962	-0.0564171	0.702565	0.776556
Saci_1678	S		conserved protein	14041	12386	14704	12629	11031	9128	12298	11876	10940	12123	435.795	427.291	394.557	383.291	400.364	418.29	415.625	315.917	336.25	319.403	408.26	361.097	0.884	-0.177459	0.0688883	0.118541
Saci_1679	E		conserved Prokaryal protein	10340	9174	13259	11412	10092	5283	7474	7559	7042	8491	320.926	316.484	355.783	346.355	366.284	242.093	252.592	201.079	216.442	223.711	341.166	227.184	0.666	-0.586914	2.55302e-06	3.52928e-05
Saci_1680	S		hypothetical protein	39171	37271	48801	38781	37067	26530	33192	39641	34508	39984	1215.76	1285.77	1309.49	1177.01	1345.33	1215.73	1121.76	1054.5	1060.63	1053.45	1266.67	1101.22	0.869	-0.201994	0.0026948	0.00740238
Saci_1681	S		hypothetical protein	82028	79400	95300	78775	70400	52214	69747	90637	77471	90560	2545.93	2739.14	2557.21	2390.83	2555.13	2392.7	2357.18	2411.06	2381.13	2385.97	2557.65	2385.61	0.933	-0.100455	0.0219864	0.0449629
Saci_1682	S		conserved protein	9968	8732	11469	10418	8619	5698	7942	8068	6415	7591	309.38	301.236	307.751	316.187	312.822	261.11	268.409	214.619	197.17	199.999	309.475	228.262	0.737	-0.439691	0.000376413	0.00156839
Saci_1683	S		conserved membrane protein	19717	18517	20474	16357	15133	10509	14105	15282	12859	14357	611.963	638.798	549.385	496.436	549.244	481.574	476.695	406.521	395.232	378.262	569.165	427.657	0.751	-0.412597	0.000639355	0.00238685
Saci_1686	S		conserved protein	2938	2699	3452	3006	2535	1896	2535	3010	2569	3026	91.1877	93.1099	92.6285	91.2323	92.0065	86.884	85.6732	80.0699	78.9603	79.7257	92.033	82.2626	0.894	-0.162298	0.00182781	0.00540279
Saci_1687	S		conserved protein	365	319	406	376	361	292	348	481	392	443	11.3286	11.0048	10.8943	11.4116	13.1023	13.3809	11.7611	12.7952	12.0484	11.6717	11.5483	12.3315	1.068	0.0943191	0.2644	0.362918
Saci_1688	I		conserved Crenarchaeal membrane protein	572	500	756	617	596	448	625	540	589	627	17.7534	17.249	20.286	18.726	21.6315	20.5296	21.1226	14.3647	18.1034	16.5195	19.1292	18.1279	0.946	-0.0802346	0.491011	0.595043
Saci_1689	S		conserved membrane protein	649	532	794	689	629	378	503	625	534	604	20.1432	18.3529	21.3056	20.9112	22.8292	17.3218	16.9995	16.6258	16.4129	15.9135	20.7084	16.6547	0.804	-0.314901	0.000785736	0.0027883
Saci_1690	C	adh	alcohol dehydrogenase	12386	11211	15350	12927	11595	9555	12797	15253	13679	15880	384.429	386.756	411.891	392.335	420.835	437.857	432.489	405.75	420.435	418.388	399.249	422.984	1.059	0.08325	0.0499221	0.0899407
Saci_1691	E		microsomal dipeptidase	5864	5373	6318	5359	4547	3907	5013	6349	5363	6319	182.003	185.357	169.533	162.646	165.031	179.038	169.42	168.892	164.836	166.486	172.914	169.734	0.981	-0.0269419	0.563177	0.660553
Saci_1692	S		hypothetical protein	217	202	313	269	231	56	112	153	107	127	6.7351	6.96858	8.39882	8.16417	8.38403	2.56619	3.78517	4.07	3.28873	3.34605	7.73014	3.41123	0.444	-1.17095	3.19349e-06	4.15528e-05
Saci_1693	P		sodium/calcium exchanger protein	1842	1553	1698	1724	1160	927	1552	1729	1344	1560	57.1708	53.5753	45.5629	52.3235	42.1016	42.4797	52.4516	45.9937	41.3089	41.1011	50.1468	44.667	0.891	-0.167054	0.110716	0.176589
Saci_1694	T		kinase	19072	16559	19141	16464	13379	10177	15173	17064	14240	16959	591.944	571.251	513.616	499.683	485.584	466.36	512.789	453.925	437.678	446.817	532.416	463.514	0.871	-0.199989	0.0100319	0.0228231
Saci_1697	G		conserved Archaeal membrane protein	2566	2473	3274	2903	2401	2000	2706	3594	3105	3436	79.6418	85.3134	87.8522	88.1062	87.1431	91.6498	91.4523	95.6051	95.4347	90.5279	85.6113	92.934	1.086	0.11846	0.0143554	0.0311313
Saci_1698	V		conserved Archaeal membrane protein	1104	1024	1226	1074	953	789	1049	1306	1129	1291	34.2652	35.3259	32.8976	32.596	34.5886	36.1558	35.4521	34.7413	34.7007	34.0138	33.9347	35.0128	1.032	0.0449775	0.338959	0.443899
Saci_1699	V		ABC transporter%2C ATP binding protein	6049	5322	6702	6307	4839	3668	5569	6873	5660	7053	187.745	183.598	179.837	191.418	175.629	168.086	188.211	182.831	173.965	185.825	183.645	179.783	0.979	-0.0304859	0.476243	0.581262
Saci_1700	G		aldehyde dehydrogenase	1482	1187	1675	2037	1050	703	1272	1688	1289	1694	45.9973	40.949	44.9458	61.8231	38.1092	32.2149	42.9887	44.903	39.6185	44.6316	46.3649	40.8713	0.882	-0.180703	0.204109	0.292053
Saci_1701	S		conserved protein	17168	15056	19475	15679	13854	15823	34764	19956	18452	19866	532.849	519.401	522.578	475.859	502.824	725.087	1174.89	530.856	567.137	523.407	510.702	704.275	1.379	0.46343	0.0429339	0.0789487
Saci_1702	C		pyridine nucleotide-disulphide oxidoreductase	6149	5397	6451	6209	4557	3942	5695	7743	6629	7936	190.849	186.185	173.102	188.443	165.394	180.642	192.469	205.974	203.748	209.089	180.795	198.384	1.098	0.134238	0.0301486	0.0586369
Saci_1703	M		nucleotidyl transferase	10022	9457	11288	9210	7959	6011	8357	10665	9365	10703	311.056	326.247	302.894	279.524	288.868	275.453	282.434	283.703	287.841	281.991	301.718	282.284	0.936	-0.0959889	0.0476168	0.0865582
Saci_1704	M		NAD-dependent epimerase/dehydratase protein	5917	5448	6259	5340	4508	3474	4773	6120	5204	6238	183.648	187.945	167.95	162.069	163.616	159.196	161.309	162.8	159.949	164.352	173.045	161.521	0.933	-0.0993154	0.056074	0.0994934
Saci_1705	M		dTDP-4-dehydrorhamnose reductase	5763	5408	6749	5656	4841	3266	4683	6040	5105	6161	178.868	186.565	181.098	171.66	175.702	149.664	158.267	160.672	156.906	162.323	178.778	157.567	0.881	-0.181985	0.00035253	0.00148772
Saci_1706	M		dTDP-4-dehydrorhamnose 3%2C5-epimerase	2389	2201	2835	2358	2146	1503	2113	2500	2324	2629	74.1482	75.9299	76.0724	71.5654	77.888	68.8748	71.4112	66.5033	71.43	69.266	75.1208	69.4971	0.925	-0.112237	0.0175309	0.0368332
Saci_1707	P		conserved protein	1909	1804	4005	3308	2969	1456	2037	4224	3868	4398	59.2503	62.2343	107.467	100.398	107.758	66.7211	68.8427	112.364	118.886	115.874	87.4216	96.5375	1.106	0.144853	0.542315	0.641494
Saci_1708	C	merA	mercuric reductase	2182	1865	2764	2941	2021	884	1782	2047	1548	2105	67.7235	64.3386	74.1672	89.2595	73.3512	40.5092	60.2247	54.4529	47.579	55.4602	73.768	51.6452	0.701	-0.513093	0.000989191	0.00328991
Saci_1709	S		conserved protein	26	18	27	41	16	14	18	29	27	30	0.806971	0.620963	0.724499	1.24435	0.580712	0.641549	0.60833	0.771438	0.829867	0.790406	0.795499	0.728318	0.918	-0.123254	0.640892	0.726802
Saci_1710	K		conserved protein	2095	1762	2484	2036	1936	1392	1609	2122	1822	2095	65.0232	60.7853	66.6539	61.7927	70.2661	63.7883	54.378	56.448	56.0006	55.1967	64.9043	57.1623	0.88	-0.183899	0.00935459	0.0216361
Saci_1711	P		voltage-gated chloride channel	4012	3582	4189	3773	2970	2175	3024	3717	3272	3712	124.522	123.572	112.405	114.511	107.795	99.6692	102.2	98.8771	100.568	97.7996	116.561	99.8226	0.856	-0.223696	0.000487943	0.00194217
Saci_1712	S		conserved protein	3540	3124	3613	3243	2738	2086	2560	3680	3410	3882	109.872	107.772	96.9487	98.4252	99.3743	95.5907	86.5181	97.8928	104.809	102.279	102.478	97.4179	0.951	-0.072722	0.24629	0.341643
Saci_1713	I	acd	multicopy acyl-CoA dehydrogenase	2231	2178	2509	2242	1642	1258	1832	2468	2012	2437	69.2443	75.1365	67.3247	68.0448	59.5955	57.6477	61.9145	65.652	61.8404	64.2074	67.8692	62.2524	0.918	-0.124144	0.0719026	0.122499
Saci_1714	O	thpS	thermopsin precursor	4046	3953	7085	6067	5599	645	1003	1275	961	1246	125.577	136.37	190.114	184.134	203.213	29.5571	33.8975	33.9167	29.5371	32.8282	167.882	31.9473	0.19	-2.39247	2.63205e-09	2.73175e-07
Saci_1715	E		dihydroxyacid dehydratase/phosphogluconate dehydratase	23237	21791	27510	23021	20258	13032	16974	26892	23844	27550	721.215	751.744	738.184	698.689	735.254	597.19	573.656	715.362	732.865	725.857	729.017	668.986	0.918	-0.123837	0.109728	0.175771
Saci_1716	S		conserved protein	960	840	1148	1078	827	586	831	749	721	922	29.7958	28.9783	30.8046	32.7174	30.0155	26.8534	28.0846	19.9244	22.1605	24.2918	30.4623	24.2629	0.795	-0.330251	0.00400656	0.0104386
Saci_1717	S		conserved Crenarchaeal protein	1641	1355	1565	1894	1073	652	1388	1657	1017	1533	50.9323	46.7447	41.9941	57.483	38.944	29.8778	46.909	44.0784	31.2583	40.3898	47.2196	38.5027	0.816	-0.292898	0.0691637	0.118833
Saci_1718	Q		conserved protein	17371	15959	27045	21025	20323	13574	16767	21547	20199	23539	539.15	550.552	725.706	638.11	737.613	622.027	566.66	573.178	620.833	620.179	638.226	600.575	0.941	-0.0877566	0.348658	0.453398
Saci_1719			hypothetical protein	1741	1541	2804	2284	2404	1628	1732	2145	2255	2484	54.036	53.1613	75.2405	69.3195	87.2519	74.6029	58.5349	57.0598	69.3093	65.4457	67.8019	64.9905	0.958	-0.0618589	0.663137	0.74369
Saci_1720	R		conserved Archaeal protein	759	654	651	901	531	321	612	775	584	727	23.5573	22.5616	17.4685	27.3454	19.2724	14.7098	20.6832	20.616	17.9497	19.1542	22.041	18.6226	0.846	-0.240526	0.0942655	0.154014
Saci_1721	A		conserved protein	975	930	1249	1225	938	842	1132	1344	1120	1372	30.2614	32.0831	33.5148	37.1788	34.0442	38.5846	38.2572	35.7522	34.4241	36.1479	33.4165	36.6332	1.096	0.131968	0.0599779	0.105079
Saci_1722	S		hypothetical protein	1453	1221	1493	1356	995	983	1320	1797	1449	1678	45.0973	42.122	40.0621	41.1547	36.113	45.0459	44.6109	47.8026	44.5362	44.2101	40.9098	45.2411	1.106	0.145075	0.0344121	0.066006
Saci_1723	P		conserved membrane protein	723	591	851	968	656	228	503	638	439	601	22.44	20.3883	22.8351	29.3789	23.8092	10.4481	16.9995	16.9716	13.493	15.8345	23.7703	14.7493	0.622	-0.684362	0.000519815	0.00203625
Saci_1724	O		trypsin-like serine protease	2790	2380	3040	2736	2082	1561	2329	3029	2503	2946	86.5942	82.1051	81.5732	83.0378	75.5651	71.5327	78.7112	80.5754	76.9317	77.6179	81.7751	77.0738	0.943	-0.08513	0.105017	0.169077
Saci_1725	P		sugar-proton symporter	1817	1646	2488	2254	2000	808	1108	1462	1219	1488	56.3948	56.7836	66.7612	68.409	72.589	37.0265	37.4461	38.8911	37.467	39.2042	64.1875	38.007	0.592	-0.755578	6.08894e-07	1.25443e-05
Saci_1726	C		CoA-transferase family III	4334	3980	6211	6120	4930	1780	2811	3578	2850	3733	134.516	137.302	166.662	185.742	178.932	81.5683	95.0009	95.1795	87.5971	98.3529	160.631	91.5397	0.57	-0.810585	5.07221e-06	5.90873e-05
Saci_1727	R		conserved Archaeal protein	6585	5629	6331	6360	4381	3177	5163	7551	6189	7689	204.381	194.189	169.882	193.026	159.006	145.586	174.489	200.866	190.224	202.581	184.097	182.749	0.993	-0.00984152	0.921367	0.941607
Saci_1728	I		nonspecific lipid-transfer protein	7991	6979	9102	7952	7138	6360	8849	11764	10499	12359	248.019	240.761	244.237	241.344	259.07	291.446	299.062	312.938	322.695	325.621	246.686	310.353	1.258	0.331412	5.23369e-06	6.03366e-05
Saci_1729	R		hypothetical protein	1551	1339	1841	1614	1497	1266	1727	2277	2156	2447	48.1389	46.1927	49.4001	48.985	54.3328	58.0143	58.3659	60.5712	66.2664	64.4708	49.4099	61.5377	1.246	0.317197	0.000194405	0.00091642
Saci_1730	S		hypothetical membrane protein	760	720	1100	986	791	506	649	769	649	757	23.5884	24.8385	29.5166	29.9252	28.7089	23.1874	21.9337	20.4564	19.9475	19.9446	27.3155	21.0939	0.771	-0.374476	0.000885276	0.00304344
Saci_1731	G		sugar transporter	2330	2165	3178	2820	2446	1849	2943	3174	2780	3227	72.317	74.688	85.2762	85.5872	88.7763	84.7302	99.462	84.4326	85.4456	85.0214	81.3289	87.8184	1.08	0.110679	0.147752	0.224555
Saci_1732	Q		phytoene dehydrogenase	1067	886	1231	1414	914	452	891	1296	936	1236	33.1168	30.5652	33.0318	42.915	33.1732	20.7129	30.1124	34.4753	28.7687	32.5647	34.5604	29.3268	0.85	-0.233948	0.110272	0.176022
Saci_1733	H	crtZ	beta-carotene hydroxylase	361	299	472	411	371	172	256	431	313	385	11.2045	10.3149	12.6653	12.4739	13.4653	7.88188	8.65181	11.4652	9.62031	10.1435	12.0248	9.55254	0.797	-0.327765	0.0169122	0.0358377
Saci_1734	H		phytoene synthase	440	340	380	605	288	162	402	469	353	484	13.6564	11.7293	10.1967	18.3618	10.4528	7.42363	13.586	12.476	10.8497	12.7519	12.8794	11.4175	0.889	-0.169156	0.406587	0.513749
Saci_1735	H		hypothetical protein	255	193	235	308	128	93	211	291	192	288	7.91452	6.6581	6.30582	9.34782	4.64569	4.26172	7.13098	7.74098	5.90128	7.5879	6.97439	6.52457	0.94	-0.0897522	0.670158	0.747828
Saci_1736	S		hypothetical protein	654	492	422	788	254	188	540	630	490	617	20.2984	16.973	11.3236	23.9158	9.2188	8.61508	18.2499	16.7588	15.0605	16.256	16.3459	14.9881	0.92	-0.120671	0.663115	0.74369
Saci_1737	S		conserved protein	17594	15820	20329	17002	15723	12783	17599	19797	16703	18100	546.071	545.757	545.494	516.012	570.658	585.78	594.778	526.626	513.38	476.879	544.798	539.489	0.99	-0.0142501	0.818199	0.869386
Saci_1738	S		aldehyde dehydrogenase	3203	2827	5304	4617	3808	1722	2477	3340	2674	3538	99.4126	97.5256	142.324	140.126	138.209	78.9105	83.713	88.8484	82.1876	93.2153	123.52	85.3749	0.691	-0.532426	0.000840278	0.00292469
Saci_1739	S		conserved protein	2187	1971	2598	2160	2036	1100	1346	1988	1714	2060	67.8787	67.9954	69.7129	65.5561	73.8956	50.4074	45.4896	52.8834	52.6812	54.2746	69.0077	51.1472	0.741	-0.431544	1.01516e-05	9.86344e-05
Saci_1740	S		conserved Crenarchaeal protein	755	604	795	863	558	484	695	911	720	874	23.4332	20.8367	21.3325	26.1921	20.2523	22.1793	23.4883	24.2338	22.1298	23.0272	22.4094	23.0117	1.027	0.0382712	0.629505	0.719302
Saci_1741	L	hjc	conserved Archaeal holliday junction resolvase	581	503	775	647	489	383	451	702	576	662	18.0327	17.3525	20.7958	19.6365	17.748	17.5509	15.2421	18.6741	17.7038	17.4416	18.7131	17.3225	0.925	-0.111698	0.177148	0.259996
Saci_1742	C	cutA-2	carbon monoxide dehydrogenase large chain	26843	24496	32504	27235	22532	18779	25819	33225	26808	31387	833.135	845.061	872.189	826.584	817.787	860.546	872.582	883.829	823.966	826.95	838.951	853.574	1.017	0.0249125	0.477381	0.582331
Saci_1743	E		thiamine pyrophosphate enzyme	5544	5251	6739	5641	5155	2258	3298	4059	3425	4166	172.071	181.149	180.83	171.205	187.098	103.473	111.46	107.975	105.27	109.761	178.47	107.588	0.603	-0.729921	8.86422e-10	1.25618e-07
Saci_1744	S		conserved Archaeal membrane protein	20	12	22	25	16	2	15	11	5	15	0.620747	0.413975	0.590332	0.758751	0.580712	0.0916498	0.506942	0.292614	0.153679	0.395203	0.592903	0.288018	0.504	-0.988796	0.0255928	0.0513471
Saci_1745	E		conserved membrane protein	475	353	614	700	514	182	334	436	290	428	14.7427	12.1778	16.4756	21.245	18.6554	8.34013	11.2879	11.5982	8.91338	11.2765	16.6593	10.2832	0.619	-0.692411	0.000987911	0.00328991
Saci_1746	S		conserved membrane protein	231	190	213	361	144	77	217	247	168	224	7.16963	6.55461	5.71549	10.9564	5.22641	3.52852	7.33376	6.57052	5.16362	5.9017	7.1245	5.69962	0.804	-0.314978	0.204365	0.292232
Saci_1747	C		hypothetical protein	125	83	171	211	137	46	98	94	81	92	3.87967	2.86333	4.58849	6.40386	4.97234	2.10795	3.31202	2.50052	2.4896	2.42391	4.54154	2.5668	0.566	-0.821074	0.00256248	0.00711799
Saci_1748	S		conserved protein	6060	5926	7118	5178	5581	4327	5790	5875	5708	5784	188.086	204.435	190.999	157.153	202.56	198.284	195.68	156.283	175.44	152.39	188.646	175.615	0.931	-0.103803	0.287427	0.389717
Saci_1749	M		conserved protein	67135	60233	70191	57219	51175	40880	59106	61288	53970	60909	2083.69	2077.91	1883.46	1736.6	1857.37	1873.32	1997.55	1630.34	1658.81	1604.76	1927.81	1752.96	0.909	-0.137201	0.0893143	0.146985
Saci_1750	S		conserved protein	4164	3619	4630	3886	3612	3059	3745	4402	3999	4397	129.239	124.848	124.238	117.94	131.096	140.178	126.567	117.099	122.913	115.847	125.472	124.521	0.992	-0.0115499	0.839138	0.885713
Saci_1751	S		hypothetical protein	225	171	211	272	176	118	171	270	215	236	6.9834	5.89915	5.66182	8.25522	6.38783	5.40734	5.77914	7.18235	6.6082	6.21786	6.63748	6.23898	0.942	-0.0854542	0.52054	0.62202
Saci_1752	S		conserved protein	823	764	958	807	711	463	603	709	646	723	25.5437	26.3564	25.7063	24.4925	25.8054	21.2169	20.3791	18.8603	19.8553	19.0488	25.5809	19.8721	0.776	-0.365245	3.58801e-05	0.000255058
Saci_1753	V		hypothetical SSV1 ORF C-102A membrane-like protein	6474	5440	8384	7667	5969	4982	6786	7013	5463	6512	200.936	187.669	224.97	232.694	216.642	228.3	229.341	186.555	167.91	171.571	212.582	196.735	0.925	-0.11255	0.286807	0.389113
Saci_1754	S		hypothetical protein	310	225	529	489	450	103	183	195	144	179	9.62158	7.76203	14.1948	14.8412	16.3325	4.71996	6.18469	5.18726	4.42596	4.71609	12.5504	5.04679	0.402	-1.31391	4.79463e-05	0.000304787
Saci_1755	C		C4-dicarboxylate transporter/malic acid transport protein	349	276	343	328	262	197	310	339	275	324	10.832	9.52143	9.20382	9.95482	9.50916	9.02751	10.4768	9.01784	8.45235	8.53639	9.80425	9.10218	0.928	-0.107892	0.251367	0.347757
Saci_1756	L		uracil DNA glycosylase	439	398	398	456	272	190	313	428	321	392	13.6254	13.7302	10.6796	13.8396	9.8721	8.70673	10.5782	11.3854	9.86619	10.328	12.3494	10.1729	0.825	-0.277115	0.0418413	0.0771308
Saci_1757	O		peptidase	6338	5319	5904	5527	4265	2167	3701	3660	2847	3717	196.715	183.494	158.424	167.745	154.796	99.3026	125.08	97.3608	87.5048	97.9314	172.235	101.436	0.589	-0.764012	8.73318e-06	8.83242e-05
Saci_1758	J		conserved Archaeal protein	1211	1101	1556	1446	1105	914	1251	1493	1325	1523	37.5862	37.9822	41.7526	43.8862	40.1054	41.884	42.279	39.7158	40.7249	40.1263	40.2625	40.946	1.017	0.0237645	0.666614	0.74646
Saci_1759	I		acetyl-CoA acetyltransferase	3544	3013	4956	4291	3675	2819	3559	4603	3931	4638	109.996	103.942	132.986	130.232	133.382	129.18	120.28	122.446	120.822	122.197	122.108	122.985	1.007	0.0100204	0.892006	0.923552
Saci_1760	E		conserved Archaeal membrane protein	241354	233857	335413	274800	261669	76647	107137	135712	114660	135622	7490.99	8067.58	9000.23	8340.2	9497.14	3512.34	3620.82	3610.12	3524.17	3573.22	8479.23	3568.13	0.421	-1.24876	3.37713e-10	6.83101e-08
Saci_1761	S		hypothetical protein	12852	11910	16047	13715	11937	9318	12798	14157	12015	13371	398.892	410.87	430.594	416.251	433.247	426.996	432.523	376.595	369.291	352.284	417.971	391.538	0.937	-0.094454	0.142189	0.217587
Saci_1762	P		binding-protein-dependent transporter	36985	34326	43724	35080	33357	18312	26693	19562	18046	19356	1147.92	1184.18	1173.26	1064.68	1210.68	839.146	902.12	520.375	554.658	509.97	1156.14	665.254	0.575	-0.797663	0.000449138	0.00180711
Saci_1763	P	appC	oligopeptide transport system permease protein	31010	29539	37090	29189	27806	15294	22548	17260	15609	17485	962.468	1019.03	995.247	885.888	1009.2	700.846	762.035	459.139	479.755	460.675	974.368	572.49	0.587	-0.767546	0.000287398	0.00126877
Saci_1764	P		ABC transporter	25394	23038	30736	25353	23071	12398	18847	14620	13234	15401	788.162	794.763	824.748	769.465	837.35	568.137	636.956	388.911	406.758	405.768	802.898	481.306	0.599	-0.738609	0.000177365	0.000846863
Saci_1765	P		ABC transporter	25721	22092	30080	25777	21928	11607	18589	15910	13461	16223	798.311	762.128	807.145	782.333	795.865	531.89	628.236	423.227	413.735	427.425	789.157	484.903	0.614	-0.702852	4.67385e-05	0.000300558
Saci_1766	C		membrane protein	1175	1020	1641	1247	1302	618	980	850	768	898	36.4689	35.1879	44.0334	37.8465	47.2554	28.3198	33.1202	22.6111	23.6051	23.6595	40.1584	26.2631	0.653	-0.614514	0.000397457	0.00163767
Saci_1767	E		fumarylacetoacetate (FAA) hydrolase	22185	20112	31117	26725	23023	17566	24150	31211	25863	30156	688.563	693.822	834.971	811.105	835.608	804.96	816.177	830.254	794.92	794.517	772.814	808.165	1.046	0.0645192	0.312285	0.415289
Saci_1768	S		methyltransferase	599	630	849	739	679	578	703	853	776	896	18.5914	21.7337	22.7815	22.4287	24.644	26.4868	23.7587	22.6909	23.851	23.6068	22.0358	24.0788	1.092	0.127081	0.135608	0.209678
Saci_1769	M		membrane associated phosphoesterase	6079	5769	7555	6248	5599	2456	3376	4383	3776	4293	188.676	199.019	202.726	189.627	203.213	112.546	114.096	116.594	116.058	113.107	196.652	114.48	0.582	-0.780419	1.43046e-10	4.22743e-08
Saci_1770	Q		phenylacetic acid catabolic protein	730	507	561	669	381	262	607	716	505	680	22.6573	17.4904	15.0535	20.3042	13.8282	12.0061	20.5143	19.0465	15.5216	17.9159	17.8667	17.0009	0.953	-0.0687632	0.689204	0.764446
Saci_1771	Q		phenylacetic acid catabolic protein	783	717	752	802	512	381	767	802	655	788	24.3022	24.735	20.1786	24.3407	18.5828	17.4593	25.9216	21.3343	20.132	20.7613	22.4279	21.1217	0.943	-0.0854242	0.474953	0.580006
Saci_1772	I	crt	3-hydroxybutyryl-CoA dehydratase	2091	1798	2311	2104	1784	1436	2261	2204	1842	2258	64.8991	62.0273	62.0117	63.8565	64.7494	65.8046	76.4131	58.6293	56.6154	59.4913	63.5088	63.3907	0.998	-0.0032943	0.966482	0.975691
Saci_1773	R		conserved Archaeal protein	1680	1350	1691	1951	1100	868	1374	1925	1449	1985	52.1427	46.5722	45.3751	59.213	39.9239	39.776	46.4359	51.2075	44.5362	52.2986	48.6454	46.8508	0.964	-0.0532295	0.633917	0.721835
Saci_1774	I		acetyl-coenzyme A synthetase	1059	845	996	1383	602	333	769	999	677	964	32.8685	29.1507	26.726	41.9741	21.8493	15.2597	25.9892	26.5747	20.8081	25.3984	30.5137	22.806	0.749	-0.416828	0.0493099	0.089054
Saci_1775	K	paaX	phenylacetic acid degradation operon negative regulatory protein	3322	2977	4545	4226	3344	1897	3049	3258	2908	3499	103.106	102.7	121.957	128.259	121.369	86.9298	103.044	86.6671	89.3797	92.1877	115.478	91.6418	0.794	-0.333584	0.00102812	0.00340413
Saci_1776	S		conserved membrane protein	167	175	321	259	290	135	150	217	206	222	5.18324	6.03714	8.61349	7.86066	10.5254	6.18636	5.06942	5.77248	6.33158	5.84901	7.64398	5.84177	0.764	-0.387612	0.053008	0.0948093
Saci_1777	Q		penicillin amidase	3648	3196	5722	5016	4355	1913	2837	3873	3238	3908	113.224	110.255	153.54	152.236	158.062	87.663	95.8796	103.027	99.5226	102.964	137.464	97.8111	0.712	-0.49041	0.000922459	0.00311926
Saci_1778	I		acyl-CoA dehydrogenase	2448	2107	4231	3963	3325	1028	1620	2117	1915	2433	75.9794	72.6871	113.532	120.277	120.679	47.108	54.7497	56.315	58.8591	64.102	100.631	56.2268	0.559	-0.838464	0.000251236	0.00114315
Saci_1779	I	alkK	medium-chain-fatty-acid-CoA ligase	2789	2394	4125	3983	3336	1128	2029	2678	2118	2803	86.5631	82.588	110.687	120.884	121.078	51.6905	68.5724	71.2383	65.0984	73.8503	104.36	66.09	0.634	-0.65752	0.000406769	0.00167282
Saci_1780	O	pcp	pyrrolidone-carboxylate peptidase	1825	1713	2219	2142	1602	925	1336	1806	1436	1873	56.6431	59.0949	59.5431	65.0098	58.1438	42.388	45.1516	48.042	44.1366	49.3477	59.6869	45.8132	0.768	-0.38091	3.32815e-05	0.000238107
Saci_1781	Q		amidohydrolase	3126	2510	3093	3175	2090	2049	3611	3847	3444	4173	97.0227	86.5898	82.9954	96.3614	75.8555	93.8952	122.038	102.335	105.854	109.946	87.765	106.814	1.217	0.28353	0.00599684	0.0147436
Saci_1782	G		sugar-related transporter	1016	805	880	1170	633	246	658	846	549	763	31.5339	27.7708	23.6133	35.5096	22.9744	11.2729	22.2379	22.5047	16.874	20.1027	28.2804	18.5984	0.66	-0.599763	0.00859047	0.0202477
Saci_1783			hypothetical membrane protein	61	40	32	66	27	11	40	60	21	46	1.89328	1.37992	0.858665	2.0031	0.979951	0.504074	1.35185	1.59608	0.645452	1.21196	1.42298	1.06188	0.766	-0.385249	0.292506	0.39444
Saci_1784	S		conserved membrane protein	14821	14094	19113	15013	14029	9923	12528	14690	13469	14922	460.004	486.214	512.865	455.645	509.175	454.72	423.398	390.773	413.981	393.148	484.781	415.204	0.856	-0.223668	0.00136596	0.00425667
Saci_1785	R		conserved Prokaryal protein	1857	1754	3900	3851	3139	1602	2277	2917	2556	3045	57.6363	60.5094	104.65	116.878	113.928	73.4115	76.9538	77.596	78.5607	80.2263	90.7204	77.3497	0.853	-0.229889	0.260405	0.358984
Saci_1786	S		hypothetical membrane protein	230	211	338	300	232	216	257	312	270	346	7.13859	7.27906	9.06965	9.10502	8.42032	9.89818	8.68561	8.29961	8.29867	9.11602	8.20253	8.85962	1.078	0.10821	0.31442	0.416916
Saci_1787	K		conserved Archaeal protein	382	348	432	508	266	245	404	462	369	489	11.8563	12.0053	11.592	15.4178	9.65433	11.2271	13.6536	12.2898	11.3415	12.8836	12.1051	12.2791	1.014	0.0206061	0.866165	0.903101
Saci_1788	S		conserved Archaeal protein	9800	9542	15808	12198	13042	8300	11362	11679	11084	12477	304.166	329.179	424.181	370.21	473.353	380.347	383.992	310.677	340.676	328.73	380.218	348.884	0.917	-0.124287	0.305805	0.408413
Saci_1789	G		conserved membrane protein	1632	1486	2868	2670	2190	1510	2159	2814	2339	2683	50.6529	51.2639	76.9579	81.0346	79.4849	69.1956	72.9659	74.8561	71.8911	70.6887	67.8789	71.9195	1.06	0.0833903	0.554035	0.651204
Saci_1790	V		conserved Crenarchaeal protein	3112	2766	3050	2846	2399	1693	2320	3469	2900	3315	96.5882	95.4213	81.8415	86.3763	87.0705	77.5816	78.407	92.2799	89.1338	87.3399	89.4595	84.9485	0.95	-0.0738631	0.284438	0.386606
Saci_1791	V		conserved protein	4572	3941	4517	4545	3420	2453	3395	4979	4062	5198	141.903	135.956	121.206	137.941	124.127	112.408	114.738	132.448	124.849	136.951	132.227	124.279	0.94	-0.0887798	0.211279	0.300573
Saci_1792	I		short chain dehydrogenase	5855	5421	6716	6223	4962	5279	6479	8161	7394	8479	181.724	187.013	180.212	188.868	180.093	241.91	218.965	217.093	227.261	223.395	183.582	225.725	1.229	0.297946	6.63251e-06	7.12915e-05
Saci_1793	K		conserved Archaeal protein	170	157	154	236	115	103	138	185	141	203	5.27635	5.41617	4.13233	7.16261	4.17387	4.71996	4.66387	4.92124	4.33375	5.34842	5.23227	4.79745	0.918	-0.123859	0.449524	0.55443
Saci_1794	S		hypothetical membrane protein	112	129	126	158	96	74	136	156	143	134	3.47618	4.45023	3.38099	4.79531	3.48427	3.39104	4.59627	4.1498	4.39522	3.53048	3.9174	4.01256	1.027	0.0377781	0.802472	0.858001
Saci_1795	S		membrane protein	305	269	267	477	192	115	266	364	267	341	9.46639	9.27994	7.16449	14.477	6.96854	5.26986	8.98977	9.68288	8.20646	8.98429	9.47127	8.22665	0.873	-0.196748	0.3906	0.498329
Saci_1796	S		hypothetical protein	397	340	449	467	371	215	308	382	338	410	12.3218	11.7293	12.0481	14.1735	13.4653	9.85235	10.4092	10.1617	10.3887	10.8022	12.7476	10.3228	0.81	-0.303325	0.00256835	0.00712541
Saci_1797	S		hypothetical membrane protein	796	638	579	962	318	270	638	836	521	820	24.7057	22.0097	15.5365	29.1968	11.5416	12.3727	21.5619	22.2387	16.0134	21.6044	20.5981	18.7582	0.913	-0.131451	0.60553	0.699534
Saci_1798	S		conserved Archaeal membrane protein	104089	111689	283188	201350	223712	115786	149006	146655	172124	195603	3230.65	3853.04	7598.87	6110.98	8119.51	5305.88	5035.83	3901.22	5290.37	5153.53	5782.61	4937.36	0.854	-0.227992	0.352784	0.45796
Saci_1799	V		ABC transporter	4863	4648	8902	7083	6284	3805	5322	6096	5582	6819	150.935	160.346	238.87	214.969	228.075	174.364	179.863	162.162	171.567	179.659	198.639	173.523	0.873	-0.195225	0.13582	0.209715
Saci_1800	V		ABC-2 type transporter	4495	3520	5198	5310	3445	1999	3976	4956	3450	4644	139.513	121.433	139.479	161.159	125.035	91.604	134.373	131.836	106.039	122.355	137.324	117.241	0.854	-0.227366	0.0664419	0.114867
Saci_1801	S		conserved Archaeal protein	23959	21266	25293	21325	18557	17178	21275	27179	23168	25282	743.624	733.633	678.694	647.215	673.517	787.18	719.013	722.997	712.087	666.102	695.337	721.476	1.038	0.0531707	0.337543	0.442772
Saci_1802	C		conserved Archaeal 4Fe-4S binding protein	8203	7748	11289	9946	9027	6403	8191	9065	8016	9011	254.599	267.29	302.921	301.862	327.63	293.417	276.824	241.141	246.378	237.412	290.86	259.034	0.89	-0.167561	0.0637307	0.110869
Saci_1803	S		conserved Prokaryal protein	25093	20885	22280	19806	15780	11369	15274	22132	18031	20893	778.82	720.489	597.846	601.113	572.727	520.983	516.202	588.74	554.197	550.465	654.199	546.118	0.835	-0.260436	0.0109038	0.0245556
Saci_1804	S		conserved protein	709	726	1397	1378	1114	174	326	472	340	471	22.0055	25.0455	37.4861	41.8224	40.4321	7.97353	11.0175	12.5558	10.4502	12.4094	33.3583	10.8813	0.328	-1.60975	6.56352e-06	7.08923e-05
Saci_1805	M		conserved Archaeal membrane protein	7668	7072	9383	8119	6495	3669	5215	7790	5867	7304	237.994	243.969	251.777	246.412	235.733	168.132	176.247	207.224	180.327	192.438	243.177	184.873	0.76	-0.395079	1.53345e-05	0.000136477
Saci_1806	G		sugar transporter	307	245	285	424	177	99	259	275	187	248	9.52846	8.45199	7.64749	12.8684	6.42412	4.53667	8.7532	7.31536	5.7476	6.53403	8.9841	6.57737	0.734	-0.445623	0.0573578	0.101206
Saci_1807	R		conserved Archaeal protein	1683	1429	1656	1589	1337	1257	1579	2141	1982	2052	52.2358	49.2975	44.4359	48.2262	48.5257	57.6019	53.3641	56.9534	60.9184	54.0638	48.5443	56.5803	1.166	0.221066	0.00218556	0.00627468
Saci_1808	S		conserved protein	8830	8035	10318	9140	7906	5439	6786	9013	8005	9041	274.06	277.191	276.866	277.4	286.944	249.242	229.341	239.758	246.04	238.202	278.492	240.516	0.864	-0.211545	4.59954e-05	0.000296637
Saci_1809	P		conserved protein	1790	1687	2356	1917	1863	700	1051	1446	1243	1439	55.5568	58.198	63.2192	58.1811	67.6166	32.0774	35.5197	38.4655	38.2046	37.9132	60.5544	36.4361	0.602	-0.731421	4.94011e-07	1.07762e-05
Saci_1810	P		ABC transporter	4887	4330	6150	5620	4616	1340	2470	3164	2348	3237	151.679	149.376	165.025	170.567	167.535	61.4054	83.4765	84.1665	72.1677	85.2849	160.837	77.3002	0.481	-1.05558	1.47749e-07	5.2181e-06
Saci_1811	T		conserved membrane protein	2661	2593	4002	3591	3206	778	1144	1513	1195	1555	82.5904	89.4531	107.387	108.987	116.36	35.6518	38.6628	40.2478	36.7293	40.9694	100.955	38.4522	0.381	-1.39153	1.35292e-08	1.03802e-06
Saci_1812	V		conserved protein	915	736	1019	966	713	523	729	904	842	935	28.3992	25.3905	27.3431	29.3182	25.878	23.9664	24.6374	24.0476	25.8796	24.6343	27.2658	24.6331	0.903	-0.146612	0.0262761	0.0521537
Saci_1813	V		conserved Archaeal protein	1534	1393	1577	1592	1214	897	1236	1630	1356	1570	47.6113	48.0556	42.3161	48.3173	44.0615	41.1049	41.772	43.3601	41.6778	41.3646	46.0724	41.8559	0.909	-0.138181	0.0190856	0.0396503
Saci_1814	R		carboxymuconolactone decarboxylase	3768	3360	4228	3764	2957	2660	3644	5188	3979	4832	116.949	115.913	113.451	114.238	107.323	121.894	123.153	138.008	122.298	127.308	113.575	126.532	1.114	0.156058	0.00486787	0.0123818
Saci_1815	S		hypothetical protein	1414	1203	1540	1367	1079	903	1210	1686	1458	1631	43.8868	41.501	41.3233	41.4885	39.1617	41.3799	40.8933	44.8498	44.8128	42.9718	41.4723	42.9815	1.037	0.0518384	0.312872	0.415358
Saci_1816	G		glycosyl hydrolase	10508	9649	12144	10421	8577	6088	8401	11240	9380	10914	326.14	332.87	325.863	316.278	311.298	278.982	283.921	298.999	288.302	287.55	322.49	287.551	0.892	-0.165365	0.000370904	0.00154833
Saci_1817	S		conserved Archaeal membrane protein	1378	1215	1350	1087	976	1065	1293	1660	1489	1596	42.7695	41.915	36.2249	32.9905	35.4234	48.8035	43.6984	44.1582	45.7656	42.0496	37.8647	44.8951	1.185	0.245158	0.00970263	0.0222331
Saci_1818	G		conserved membrane protein	2174	1918	2401	2270	1882	1446	1847	2519	2239	2410	67.4752	66.167	64.4267	68.8946	68.3062	66.2628	62.4215	67.0087	68.8175	63.496	67.054	65.6013	0.978	-0.0315458	0.470189	0.575451
Saci_1819	G		conserved Crenarchaeal protein	1061	886	1022	970	694	566	848	1204	1015	1102	32.9306	30.5652	27.4236	29.4396	25.1884	25.9369	28.6591	32.028	31.1968	29.0343	29.1095	29.371	1.01	0.0139405	0.869625	0.905436
Saci_1820	P		Mn2+ and Fe2+ transporter	919	734	1635	1486	1250	759	1116	1082	930	1083	28.5233	25.3215	43.8724	45.1002	45.3681	34.7811	37.7165	28.7826	28.5843	28.5337	37.6371	31.6796	0.841	-0.250628	0.179339	0.262346
Saci_1821	L		conserved Archaeal protein	955	775	1516	1518	1139	696	1014	1214	1074	1337	29.6407	26.7359	40.6793	46.0714	41.3394	31.8941	34.2693	32.294	33.0103	35.2258	36.8933	33.3387	0.904	-0.146238	0.305692	0.408413
Saci_1822	C		conserved Rieske (2Fe-2S) protein	280	203	196	347	133	74	212	234	196	281	8.69046	7.00308	5.25932	10.5315	4.82717	3.39104	7.16478	6.22471	6.02422	7.40347	7.2623	6.04164	0.837	-0.256484	0.331223	0.435442
Saci_1823	O		thioredoxin	420	384	843	851	702	954	1066	1221	980	1204	13.0357	13.2472	22.6205	25.8279	25.4787	43.717	36.0267	32.4802	30.1211	31.7216	20.042	34.8133	1.734	0.793948	0.00303643	0.00816936
Saci_1824	F		conserved Archaeal protein	3355	2955	3911	3461	2950	2095	2610	3300	2916	3331	104.13	101.941	104.945	105.042	107.069	96.0032	88.2079	87.7843	89.6256	87.7615	104.625	89.8765	0.859	-0.219573	0.000119496	0.000628272
Saci_1825	S		hypothetical protein	2018	1787	3022	2453	2217	725	1014	1379	1071	1339	62.6334	61.6478	81.0902	74.4487	80.4649	33.2231	34.2693	36.6832	32.9181	35.2785	72.057	34.4744	0.479	-1.06309	8.61486e-08	3.63838e-06
Saci_1826	S		conserved Archaeal protein	2417	2154	3188	2810	2375	1793	2241	2983	2581	2934	75.0173	74.3085	85.5445	85.2837	86.1994	82.164	75.7371	79.3517	79.3291	77.3018	81.2707	78.7768	0.969	-0.0452248	0.425774	0.530932
Saci_1827	M		glycosyl transferase group 1	6054	5541	7823	6824	5919	4458	5652	7742	6424	7286	187.9	191.153	209.917	207.109	214.827	204.287	191.016	205.947	197.447	191.963	202.181	198.132	0.98	-0.029252	0.536506	0.635976
Saci_1828	E		conserved transporter protein	1915	1701	1990	1750	1409	1033	1352	1802	1469	1708	59.4365	58.681	53.3982	53.1126	51.1389	47.3371	45.6924	47.9356	45.1509	45.0005	55.1535	46.2233	0.838	-0.254941	0.000561024	0.00216339
Saci_1829	S		conserved protein	349	279	378	419	267	179	287	357	302	396	10.832	9.62492	10.143	12.7167	9.69063	8.20266	9.69949	9.49667	9.28221	10.4334	10.6014	9.42288	0.89	-0.168163	0.130909	0.203688
Saci_1830	S		conserved Archaeal protein	1900	1791	3663	3122	2717	2079	2840	3663	2875	3768	58.9709	61.7858	98.2903	94.7529	98.6121	95.27	95.981	97.4406	88.3655	99.275	82.4824	95.2664	1.155	0.207697	0.187219	0.271552
Saci_1831	S		conserved Archaeal protein	2607	2347	4332	3990	3263	2466	3543	4369	3856	4734	80.9143	80.9666	116.242	121.097	118.429	113.004	119.74	116.221	118.517	124.726	103.53	118.442	1.144	0.194148	0.133483	0.207113
Saci_1832	S		conserved protein	844	719	998	1027	800	262	478	649	521	667	26.1955	24.804	26.7796	31.1695	29.0356	12.0061	16.1546	17.2643	16.0134	17.5734	27.5968	15.8023	0.574	-0.800404	1.12375e-05	0.000106852
Saci_1833	S		conserved protein	1712	1517	1966	1817	1454	680	903	1395	1105	1528	53.1359	52.3334	52.7542	55.1461	52.7722	31.1609	30.5179	37.1088	33.9631	40.258	53.2284	34.6018	0.651	-0.619699	4.92761e-06	5.83188e-05
Saci_1834	S		conserved Archaeal protein	4632	4049	5643	4816	4227	4082	4827	6764	5883	6693	143.765	139.682	151.42	146.166	153.417	187.057	163.134	179.931	180.819	176.34	146.89	177.456	1.208	0.272598	6.49025e-05	0.00038924
Saci_1835	G	proP	proline/betaine transporter	1818	1795	2165	1862	1678	340	589	887	766	893	56.4259	61.9238	58.0941	56.5118	60.9021	15.5805	19.9059	23.5954	23.5436	23.5278	58.7715	21.2306	0.362	-1.46433	2.76568e-08	1.61938e-06
Saci_1836	Q		amidohydrolase	3033	2699	3311	3307	2583	1351	1952	2624	2159	2704	94.1363	93.1099	88.845	100.368	93.7487	61.9094	65.9701	69.8018	66.3586	71.242	94.0415	67.0564	0.713	-0.487235	9.37714e-07	1.64284e-05
Saci_1837	E		aspartate aminotransferase	2930	2300	2621	2904	1731	1445	2645	3305	2212	2912	90.9394	79.3452	70.3301	88.1366	62.8258	66.217	89.3908	87.9173	67.9876	76.7221	78.3154	77.647	0.992	-0.0118473	0.922689	0.941607
Saci_1838	C		carbon monoxide dehydrogenase large chain	3066	2636	3654	4284	2807	2709	4246	5940	4608	5361	95.1605	90.9365	98.0488	130.02	101.879	124.14	143.498	158.012	141.631	141.246	103.209	141.705	1.373	0.457691	0.000653305	0.00241462
Saci_1839	P		membrane protein	2758	2546	4390	4343	3350	1948	2805	3299	2726	3332	85.601	87.8317	117.798	131.81	121.587	89.2669	94.7982	87.7577	83.7858	87.7878	108.926	88.6793	0.814	-0.296937	0.0267253	0.0528566
Saci_1840	S		conserved protein	546	433	560	574	439	310	434	517	471	501	16.9464	14.9376	15.0266	17.4209	15.9333	14.2057	14.6675	13.7529	14.4766	13.1998	16.053	14.0605	0.876	-0.191754	0.0202043	0.0416631
Saci_1841	P		conserved protein	1919	1766	2038	1943	1550	901	1427	1703	1322	1718	59.5607	60.9233	54.6862	58.9702	56.2565	41.2882	48.2271	45.302	40.6327	45.2639	58.0794	44.1428	0.76	-0.395298	2.91683e-05	0.000215613
Saci_1842	S		conserved Crenarchaeal protein	10621	9003	11660	10031	8063	6909	9550	12780	10470	12534	329.648	310.585	312.876	304.441	292.642	316.604	322.753	339.965	321.804	330.232	310.038	326.272	1.052	0.0736669	0.0797083	0.133648
Saci_1843	E		hypothetical protein	284	213	222	363	96	57	222	280	161	303	8.81461	7.34806	5.95699	11.0171	3.48427	2.61202	7.50274	7.44837	4.94847	7.98311	7.3242	6.09894	0.839	-0.252478	0.464215	0.569393
Saci_1844	E		hypothetical protein	663	594	955	1142	668	250	598	623	396	620	20.5778	20.4918	25.6258	34.6598	24.2447	11.4562	20.2101	16.5726	12.1714	16.3351	25.12	15.3491	0.612	-0.708226	0.00285696	0.00779788
Saci_1845	S		conserved protein	181	122	136	217	96	55	123	184	121	173	5.61776	4.20875	3.64933	6.58596	3.48427	2.52037	4.15692	4.89464	3.71903	4.55801	4.70921	3.9698	0.85	-0.235006	0.311175	0.41459
Saci_1846	S		conserved protein	1093	932	1249	1237	819	544	948	1216	915	1116	33.9238	32.1521	33.5148	37.543	29.7252	24.9287	32.0387	32.3472	28.1233	29.4031	33.3718	29.3682	0.881	-0.183376	0.05292	0.0947281
Saci_1847	E		glutamine amidotransferase class-II	2463	2088	2939	2578	2269	1119	1523	1685	1579	1806	76.445	72.0317	78.863	78.2424	82.3522	51.2781	51.4715	44.8232	48.5318	47.5825	77.5869	48.7374	0.628	-0.67139	7.28856e-08	3.37855e-06
Saci_1848	G		proline/betaine transporter	4951	4419	7225	6217	5591	5537	7278	7210	6389	6883	153.666	152.446	193.871	188.686	202.922	253.732	245.968	191.795	196.371	181.346	178.318	213.843	1.199	0.261312	0.0471798	0.0860294
Saci_1849	G	bgaS	beta-galactosidase	2677	2251	2577	2573	1719	1436	2327	3026	2402	2778	83.087	77.6548	69.1494	78.0907	62.3902	65.8046	78.6436	80.4956	73.8274	73.1916	74.0744	74.3926	1.005	0.00664688	0.936926	0.9519
Saci_1850	R		membrane protein	2961	2564	3568	3249	2863	1963	2670	3061	2720	3073	91.9016	88.4527	95.7412	98.6073	103.911	89.9543	90.2357	81.4266	83.6014	80.964	95.7228	85.2364	0.89	-0.167794	0.0104604	0.0236769
Saci_1851	K		regulatory protein	2115	1814	2630	2436	2016	1472	2044	2309	1935	2201	65.644	62.5792	70.5716	73.9327	73.1697	67.4543	69.0793	61.4224	59.4738	57.9895	69.1794	63.0839	0.911	-0.133787	0.0706123	0.120856
Saci_1852	G		hypothetical protein	426	320	271	353	151	161	313	364	246	331	13.2219	11.0393	7.27182	10.7136	5.48047	7.37781	10.5782	9.68288	7.56101	8.72082	9.54542	8.78414	0.921	-0.118261	0.600793	0.695145
Saci_1853	S		membrane protein	6767	6438	9944	7852	6801	4825	5800	5797	4963	5676	210.03	222.098	266.83	238.309	246.839	221.105	196.018	154.208	152.542	149.545	236.821	174.683	0.737	-0.440264	0.0029445	0.0079808
Saci_1854	S		outer surface protein A	3923	3478	4714	4263	3327	3350	4277	4087	3539	4444	121.759	119.984	126.492	129.382	120.752	153.513	144.546	108.72	108.774	117.086	123.674	126.528	1.022	0.0316593	0.750069	0.81609
Saci_1855	S		hypothetical protein	1587	1542	3611	3467	3105	357	546	612	481	622	49.2563	53.1958	96.895	105.224	112.694	16.3595	18.4527	16.28	14.7839	16.3878	83.453	16.4528	0.197	-2.34284	8.98624e-07	1.61245e-05
Saci_1856	S		conserved membrane protein	5628	4834	6155	5200	4190	1424	2090	2342	1719	2228	174.678	166.763	165.159	157.82	152.074	65.2547	70.6339	62.3003	52.8349	58.7009	163.299	61.9449	0.379	-1.39916	9.80578e-10	1.25618e-07
Saci_1857	G		aldehyde dehydrogenase	7642	6390	9648	8175	6933	4537	6862	4530	3859	4461	237.187	220.442	258.888	248.112	251.63	207.908	231.909	120.504	118.609	117.533	243.252	159.293	0.654	-0.612666	0.00983351	0.0224176
Saci_1858	C	cbsA	cytochrome b558/566 subunit A	4184	3536	3297	2403	2214	5639	7336	16981	11420	12604	129.86	121.985	88.4694	72.9312	80.356	258.407	247.928	451.717	351.003	332.076	98.7203	328.226	3.327	1.73402	4.3071e-06	5.32406e-05
Saci_1859	C	cbsB	cytochrome b558/566 subunit B	1497	1337	1202	1011	854	1789	2294	5256	3558	3867	46.4629	46.1237	32.2536	30.6839	30.9955	81.9807	77.5283	139.816	109.358	101.883	37.3039	102.113	2.74	1.45432	8.95488e-06	9.01566e-05
Saci_1860	C		conserved Archaeal protein	2416	1954	1931	1555	1220	3535	4522	10296	6733	7714	74.9862	67.4089	51.8151	47.1943	44.2793	161.991	152.826	273.887	206.944	203.24	57.1368	199.778	3.498	1.80666	1.39407e-06	2.24769e-05
Saci_1861	C	soxC	cytochrome b	3956	3315	3218	2360	2179	5230	7259	16088	10393	11795	122.784	114.361	86.3495	71.6261	79.0857	239.664	245.326	427.962	319.437	310.761	94.8411	308.63	3.256	1.70306	2.88685e-06	3.86942e-05
Saci_1862	C		conserved Archaeal protein	774	620	651	534	443	996	1334	2758	1941	2350	24.0229	21.3887	17.4685	16.2069	16.0785	45.6416	45.084	73.3664	59.6582	61.9152	19.0331	57.1331	3.005	1.58743	1.03005e-06	1.78164e-05
Saci_1863	S		conserved protein	1185	962	1422	1195	980	1312	1465	1987	1761	2009	36.7792	33.187	38.1569	36.2683	35.5686	60.1223	49.5113	52.8568	54.1258	52.9309	35.992	53.9094	1.497	0.581867	1.09674e-06	1.84867e-05
Saci_1864	V		conserved protein	4122	3490	4680	4213	3360	2625	3721	4565	3782	4397	127.936	120.398	125.58	127.865	121.949	120.29	125.755	121.435	116.243	115.847	124.746	119.914	0.961	-0.0571353	0.15049	0.227628
Saci_1865	V		hypothetical protein	2583	2105	2819	2729	2047	1708	2351	2834	2535	3075	80.1695	72.6181	75.643	82.8253	74.2948	78.2689	79.4547	75.3881	77.9153	81.0167	77.1101	78.4087	1.017	0.0239643	0.61405	0.705714
Saci_1866	V		hypothetical protein	9358	8535	16999	14779	12371	2974	4852	4944	3976	5378	290.447	294.44	456.139	448.543	448.999	136.283	163.979	131.517	122.206	141.694	387.714	139.136	0.359	-1.47866	9.23679e-07	1.6387e-05
Saci_1867	V		conserved protein	11216	9729	14014	12851	10433	8159	11338	11733	10100	11812	348.115	335.63	376.042	390.029	378.66	373.885	383.181	312.113	310.432	311.209	365.695	338.164	0.925	-0.113228	0.152061	0.22938
Saci_1868	V		hypothetical protein	96	70	64	149	44	35	83	93	65	97	2.97958	2.41485	1.71733	4.52216	1.59696	1.60387	2.80508	2.47392	1.99783	2.55565	2.64618	2.28727	0.87	-0.201529	0.49766	0.600484
Saci_1869	T		membrane bound kinase	3622	2993	4200	3842	3061	1828	3036	3574	2920	3381	112.417	103.252	112.7	116.605	111.097	83.7679	102.605	95.0731	89.7486	89.0788	111.214	92.0547	0.828	-0.272547	0.000576217	0.00221431
Saci_1871	V		hypothetical protein	3474	3452	5281	4000	3934	2953	3598	4062	3707	4042	107.824	119.087	141.707	121.4	142.783	135.321	121.599	108.055	113.938	106.494	126.56	117.081	0.925	-0.113175	0.239146	0.333187
Saci_1872	V		putative ATP-dependent helicase	20801	19371	26139	20977	19689	11587	15118	20900	19482	23056	645.608	668.259	701.395	636.653	714.602	530.973	510.93	555.967	598.795	607.454	673.304	560.824	0.833	-0.263617	0.000647263	0.00239855
Saci_1873	V		hypothetical protein	10441	9785	12856	9208	9577	6869	7995	10855	10615	11624	324.061	337.562	344.969	279.463	347.592	314.771	270.2	288.757	326.261	306.256	326.729	301.249	0.922	-0.117159	0.115466	0.183411
Saci_1874	V		hypothetical protein	32266	30157	37577	29826	27498	21362	25154	35158	32390	37062	1001.45	1040.35	1008.31	905.221	998.026	978.912	850.108	935.249	995.533	976.468	990.673	947.254	0.956	-0.064655	0.238093	0.332345
Saci_1875	V		hypothetical protein	39686	36990	43396	33887	33467	32256	35272	45632	41549	45771	1231.75	1276.08	1164.46	1028.47	1214.67	1478.13	1192.06	1213.87	1277.04	1205.92	1183.08	1273.4	1.076	0.106087	0.169745	0.251287
Saci_1876	V		hypothetical protein	3016	2621	3385	3093	2481	2107	2643	3307	2868	3407	93.6086	90.4191	90.8307	93.8727	90.0466	96.5531	89.3232	87.9705	88.1503	89.7638	91.7555	90.3522	0.984	-0.022616	0.570491	0.666322
Saci_1877	V		hypothetical protein	2377	2135	2696	2418	1994	1577	2070	2599	2288	2745	73.7758	73.6531	72.3425	73.3864	72.3712	72.2659	69.958	69.1368	70.3235	72.3222	73.1058	70.8013	0.968	-0.0462975	0.206752	0.295075
Saci_1878	V		hypothetical protein	93	73	78	107	40	15	75	112	66	100	2.88647	2.51835	2.093	3.24746	1.45178	0.687374	2.53471	2.97935	2.02856	2.63469	2.43941	2.17294	0.908	-0.139537	0.673232	0.75046
Saci_1879	V		conserved Archaeal protein	393	336	379	367	324	245	348	381	352	388	12.1977	11.5913	10.1698	11.1385	11.7594	11.2271	11.7611	10.1351	10.819	10.2226	11.3713	10.833	0.952	-0.0705726	0.402993	0.510545
Saci_1880	V		hypothetical protein	866	783	935	812	740	559	799	870	774	829	26.8783	27.0119	25.0891	24.6442	26.8579	25.6161	27.0031	23.1431	23.7895	21.8416	26.0963	24.2787	0.93	-0.104999	0.150798	0.227938
Saci_1881	V		hypothetical protein	1908	1732	2356	2075	1750	799	1147	1367	1026	1370	59.2192	59.7504	63.2192	62.9764	63.5153	36.6141	38.7642	36.364	31.5349	36.0952	61.7361	35.8745	0.581	-0.783384	3.41476e-08	1.94817e-06
Saci_1882	V		conserved Archaeal protein	760	659	1008	1080	692	529	704	860	783	968	23.5884	22.7341	27.048	32.7781	25.1158	24.2414	23.7925	22.8771	24.0661	25.5038	26.2529	24.0962	0.917	-0.124236	0.217044	0.307399
Saci_1883	V		conserved Archaeal protein	1545	1267	1517	1615	985	723	1323	1537	1276	1483	47.9527	43.7089	40.7061	49.0153	35.7501	33.1314	44.7123	40.8862	39.2189	39.0724	43.4266	39.4042	0.908	-0.139525	0.185743	0.269939
Saci_1884	S		conserved Archaeal protein	3699	3143	4951	4117	3503	2921	4303	3474	3183	3492	114.807	108.427	132.852	124.951	127.14	133.855	145.425	92.413	97.8321	92.0033	121.635	112.306	0.922	-0.116756	0.403084	0.510545
Saci_1885	C		alkyldihydroxyacetonephosphate synthase	5262	4686	6717	5299	4729	4310	5831	4649	4337	4608	163.318	161.657	180.239	160.825	171.637	197.505	197.065	123.669	133.301	121.406	167.535	154.59	0.922	-0.11764	0.431211	0.536903
Saci_1886	S		conserved protein	315	244	296	353	164	131	245	320	264	312	9.77676	8.41749	7.94265	10.7136	5.9523	6.00306	8.28005	8.51242	8.11425	8.22023	8.56056	7.826	0.916	-0.126437	0.442169	0.547178
Saci_1887	S		hypothetical protein	4283	3727	4574	3885	3297	3032	3833	5085	4443	4897	132.933	128.574	122.735	117.91	119.663	138.941	129.541	135.268	136.559	129.021	124.363	133.866	1.076	0.106087	0.03169	0.0612069
Saci_1888	S		hypothetical protein	2529	2215	2465	2521	1678	1452	2256	3000	2474	2898	78.4934	76.4129	66.1441	76.5125	60.9021	66.5378	76.2441	79.8039	76.0404	76.3533	71.693	74.9959	1.046	0.0655279	0.418976	0.525196
Saci_1891	V		hypothetical protein	115	90	90	127	65	41	79	133	73	97	3.56929	3.10481	2.415	3.85446	2.35914	1.87882	2.66989	3.53797	2.24371	2.55565	3.06054	2.57721	0.849	-0.235386	0.27361	0.373716
Saci_1892	V		hypothetical protein	1917	1852	2840	2107	1950	946	1232	1607	1364	1703	59.4986	63.8902	76.2065	63.9476	70.7742	43.3504	41.6368	42.7483	41.9236	44.8687	66.8634	42.9056	0.642	-0.640076	1.1159e-06	1.86683e-05
Saci_1893	V		hypothetical protein	6538	5800	8334	7232	5952	3001	4152	5368	4324	5510	202.922	200.088	223.629	219.492	216.025	137.521	140.322	142.796	132.902	145.171	212.431	139.742	0.658	-0.604149	1.93529e-08	1.23029e-06
Saci_1894	V		hypothetical protein	36	15	15	34	8	5	23	37	20	22	1.11734	0.517469	0.402499	1.0319	0.290356	0.229125	0.777311	0.984249	0.614716	0.579631	0.671914	0.637006	0.973	-0.0399818	0.928086	0.945509
Saci_1895	V		conserved protein	1805	1624	2339	1987	1603	787	1154	1483	1294	1553	56.0224	56.0246	62.7631	60.3056	58.1801	36.0642	39.0007	39.4497	39.7721	40.9167	58.6591	39.0407	0.666	-0.586779	2.08161e-07	6.5176e-06
Saci_1896	V		hypothetical protein	2861	2654	3716	3174	2696	1403	1909	2373	2124	2617	88.7978	91.5575	99.7125	96.3311	97.8499	64.2923	64.5168	63.1249	65.2829	68.9498	94.8498	65.2333	0.688	-0.539914	1.28856e-07	4.8774e-06
Saci_1897	V		hypothetical protein	1685	1490	2086	1809	1390	1096	1605	1815	1693	2016	52.2979	51.4019	55.9742	54.9033	50.4493	50.2241	54.2428	48.2814	52.0357	53.1153	53.0053	51.5799	0.973	-0.0395375	0.440931	0.54595
Saci_1898	V		hypothetical protein	3870	3331	4404	4053	3322	2563	3435	4033	3545	4231	120.115	114.913	118.174	123.009	120.57	117.449	116.09	107.283	108.958	111.474	119.356	112.251	0.94	-0.0888382	0.0407354	0.0753419
Saci_1899	V		hypothetical protein	18812	17065	21934	19083	16702	12616	16015	19385	17653	19995	583.874	588.707	588.561	579.17	606.19	578.127	541.245	515.666	542.579	526.806	589.301	540.885	0.918	-0.123756	0.00588056	0.0144898
Saci_1900	H		conserved protein	2652	2308	2623	2438	1937	1879	2255	3169	2671	2979	82.311	79.6212	70.3837	73.9934	70.3024	86.105	76.2103	84.2996	82.0953	78.4874	75.3224	81.4395	1.081	0.112481	0.0775049	0.130346
Saci_1901	S		hypothetical protein	2819	2446	3000	2396	2191	1297	1797	2048	1603	1855	87.4943	84.3819	80.4999	72.7187	79.5212	59.4349	60.7317	54.4795	49.2695	48.8735	80.9232	54.5578	0.674	-0.569617	1.14567e-05	0.000108473
Saci_1902	S		conserved protein	399	258	409	398	283	200	360	393	293	349	12.3839	8.90046	10.9748	12.0793	10.2713	9.16498	12.1666	10.4543	9.00559	9.19506	10.922	9.99731	0.915	-0.128185	0.309992	0.413502
Saci_1903	S		conserved protein	494	357	546	718	434	201	463	604	383	506	15.3324	12.3158	14.651	21.7913	15.7518	9.21081	15.6476	16.0672	11.7718	13.3315	15.9685	13.2058	0.829	-0.270236	0.157552	0.236381
Saci_1904	M		partially conserved Archaeal protein	18572	16916	22720	19264	17044	10237	14400	13254	11011	12889	576.426	583.567	609.652	584.663	618.603	469.11	486.664	352.574	338.432	339.585	594.582	397.273	0.668	-0.582122	0.000213075	0.000995992
Saci_1905	M		conserved protein	4027	3781	4640	3792	3482	2824	3713	4129	3544	4046	124.987	130.437	124.506	115.087	126.377	129.41	125.485	109.837	108.928	106.599	124.279	116.052	0.933	-0.0994328	0.13947	0.213866
Saci_1906	M		membrane protein	2055	1855	2031	1811	1512	1338	1671	2146	1826	2095	63.7817	63.9937	54.4984	54.964	54.8773	61.3137	56.4733	57.0864	56.1236	55.1967	58.423	57.2388	0.98	-0.0298765	0.638943	0.72568
Saci_1907	M		conserved Archaeal protein	1797	1483	1758	1708	1223	1087	1628	2010	1699	1988	55.7741	51.1604	47.1729	51.8379	44.3882	49.8117	55.0201	53.4686	52.2201	52.3776	50.0667	52.5796	1.05	0.0708023	0.285549	0.387694
Saci_1908	M		membrane protein	1723	1515	1984	1603	1366	1212	1549	1931	1686	1832	53.4773	52.2644	53.2372	48.6511	49.5783	55.5398	52.3502	51.3671	51.8206	48.2675	51.4417	51.869	1.008	0.011244	0.827263	0.875872
Saci_1909	M		dolichyl-phosphate beta-glucosyltransferase	3254	2721	3610	3258	2741	2473	3156	3993	3493	3887	100.996	93.8689	96.8682	98.8805	99.4832	113.325	106.661	106.219	107.36	102.41	98.0192	107.195	1.093	0.128792	0.00684057	0.0166706
Saci_1910	M		hypothetical protein	3208	2804	3265	2840	2404	2059	2353	3190	2761	3141	99.5678	96.7322	87.6107	86.1942	87.2519	94.3535	79.5223	84.8582	84.8616	82.7556	91.4714	85.2702	0.932	-0.101709	0.115487	0.183411
[truncated: 440 more rows]

## Sheet: low vs. overfeed
gene_id	arCOG	gene_symbol	gene_description	1	2	3	4	5	11	12	13	14	15	norm.1	norm.2	norm.3	norm.4	norm.5	norm.11	norm.12	norm.13	norm.14	norm.15	mean.low_cell_concentration	mean.overfeeding	FC	logFC	PValue	PAdj
[truncated: 2,225 more rows]

[truncated: 1 more sheets: low vs. high]
